# Supplementary material for: The Development of New SSR Markers and an Assay for Genotyping Sweet Cherry (Prunus avium L.) in One Reaction
Source: Int J Mol Sci. 2026 Mar 1;27(5):2324. doi: 10.3390/ijms27052324 (PMC12985151; doi:10.3390/ijms27052324)
Supplement: Supplementary file 1 [file ijms-27-02324-s001.zip]

Archive with 1 entries (1 files):
- ijms-4061750-supplementary.xlsx
