# Supplementary material for: The Development of New SSR Markers and an Assay for Genotyping Sweet Cherry (Prunus avium L.) in One Reaction
Source: Int J Mol Sci. 2026 Mar 1;27(5):2324. doi: 10.3390/ijms27052324 (PMC12985151; doi:10.3390/ijms27052324)
Supplement: Supplementary file 1 [file ijms-27-02324-s001.zip › ijms-4061750-supplementary.xlsx]

## Sheet: Introduction
Čmejlová et al., 2026 - The development of new SSR markers and an assay for genotyping sweet cherry (Prunus avium L.) in one reaction
Sheets			Contents:
S1	Genotypes		summary of all analyzed samples
S2	Primers		set of primers used for primary analysis of newly identified SSR markers
S3	16in1-all		genotype profiles based on 16in1 markers; all sampes
S4	16in1-misident_synonyms		genotype profiles based on 16in1 markers; samples with the same allelic composition but different names
S5	ECPGR-all		genotype profiles based on ECPGR markers; all sampes
S6	ECPGR-varieties_clones		genotype profiles based on ECPGR markers; in varieties/clones
S7	16in1-diversity		16in1: analysis of genetic diversity within unique genotypes
S8	16in1-frequency		16in1: frequency of alleles in unique genotypes
S9	ECPGR-diversity		ECPGR: analysis of genetic diversity within unique genotypes
S10	16in1-frequency		ECPGR: frequency of alleles in unique genotypes
S11	Dendrograms		16in1 and ECPGR dendrograms of unique genotypes
S12	Delta K		graphs for 16in1 and ECPGR DeltaK and bar plots sorted by Q for K values with the highest deltaK
S13	K3-16in1		16in1: analysis of 3 groups detected by STRUCTURE
S14	K9-16in1		16in1: analysis of 9 groups detected by STRUCTURE
S15	K2-ECPGR		ECPGR: analysis of 2 groups detected by STRUCTURE
S16	K10-ECPGR		ECPGR: analysis of 10 groups detected by STRUCTURE
S17	Tanglegram		graph analyzing the similarity of 16in1 and ECPGR dendrograms
S18	Parentage-all		results of parentage analysis in POLYGENE for 16in1 and ECPGR markers, comparison with published parent combinations
S19	Parentage-comparison		comparison of predicted parent combinations between 16in1 and ECPGR markers
S20	16in1-K9.7		K9.7: statistical evaluation of genetic diversity in the ´Van´ group and its relatives; decrease in genetic diversity and frequency of alleles in varieties with 50% and 75% of the K9.7 genome, respectively
S21	ECPGR-K10.1		K10.1: statistical evaluation of genetic diversity in the ´Van´ group and its relatives; decrease in genetic diversity and frequency of alleles in varieties with 50% and 75% of the K9.7 genome, respectively

## Sheet: S1_Genotypes
Analyzed varieties/genotypes
Sample code	Genotype name1)	Parentage	Origin2)	Primary analysis of 30 newly identified SSR markers
SA411	7/2	unknown × unknown	unknown
SA412	1 NDR	unknown × unknown	DE
SA855	1032 NDR Naresa	Grose Germersdorf × Werdersche Fruehe	DE	yes
SA385	12/59-3	unknown × unknown	unknown
SA439	13S-24-28	Van × [New Star (Van × Stella)]	CA
SB135	13S-5-22	Stella × Summit	CA
SA414	19 NDR	unknown × unknown	DE
SA383	2/66-2	unknown × unknown	unknown
SA419	219 NDR	unknown × unknown	DE
SB139	27/74	unknown × unknown	RO
SA418	29 NDR	unknown × unknown	DE
SA408	29/74	unknown × unknown	unknown
SB193	2D 28-31	Van × Stella	CA
SA416	35 NDR	unknown × unknown	unknown
SA407	41/1	unknown × unknown	unknown
SB374	437 NDR	unknown × unknown	unknown
SA415	45 NDR	unknown × unknown	unknown
SA420	478 NDR Naprumi	Hedelfinger × Souvenir des Charmes	DE
SA389	4C-17-31 Sylvia	Van × Sam	CA
SA409	6/38-3	unknown × unknown	unknown
SA422	620 NDR Nabigos	Querfurter Königskirsche × Souvenir des Charmes	DE
SA629	90/4.0-8	Valeska × Sunburst	DE
SA329	Abesse de Moulins	unknown × unknown	unknown
SA361	Abundance	Napoleon × open pollination	US
SA112	Adelka	Knauffs Schwarze × Granat	CZ	yes
SA266	Adlerkirsche von Bartschi	unknown × unknown	DE
SA707	Alfa	Basler Adler × Erstfrühe	CH	yes
SA334	Allers spaete	unknown × unknown	DE
SB056	Alma	Rube × Allers spaete Knorpel	DE	yes
SB257	Amid	Kordia × Vic	CZ
SA202	Anabella	Rube × Allers spaete Knorpel	DE
SA766	Angela	Napa Long Stem Bing × open pollination	US
SA108	Aranka	Kastanka = Early Rivers × Moreau	CZ
SA142	Asenova rana	Droganova × Majovka	RS	yes
SA513	Axel	Van × (Emperor Francis x Napoleon (X-ray pollen))	DE
SA255	Badaconska cerna	unknown × unknown	unknown
SA279	Badeborner	unknown × unknown	DE
SA196	Baltavarska	unknown × unknown	HU
SA247	Barbara	unknown × unknown	DE
SA794	Basler Adler	(random seedling from NW Switzerland)	CH
SA210	Basler Langstieler	(random seedling from NW Switzerland,Baselland)	CH
SA181	Beta	Zweitfruehe × Basler Adlerkirsche	CH
SA330	Bianca	Rube × Allers spaete Knorpel	DE
SA481	Big Napoleon	unknown × unknown	unknown
SA368	Bigarreau Oratovskeho	unknown × unknown	RU
SA148	Bigarro De La Charmes = Moreau	unknown × unknown	FR
SA945	Bladorozova	unknown × unknown	PL
SA732	Blankensburg 39	random seedling	DE
SA195	Bleyhls Braune	unknown × unknown	DE
SA358	Boambe de Cotnari	unknown × unknown	RO
SA144	Boppardska rana	unknown × unknown	DE
SA750	Buketova	random seedling × wild species	CZ
SA700	Burbank	unknown × unknown	US
SA125	Burlat	random seedling	FR
SB098	Buetners Spaete Knorpelkirsche	seedling from Büttner, Halle/S.	DE
SD154	Carmen	Yellow Dragan × (Germersdorfer x open pollination)	HU	yes
SD097	Celeste	Van × New Star	CA
SB195	Cristimar	unknown × unknown	unknown
SA191	Cerna spicka	random seedling	CZ
SA192	Cerna z Horan	random seedling	CZ
SA964	Deacon	unknown × unknown	US
SB250	Debora	Kordia × Merton Reward	CZ
SA786	Dekanka	unknown × unknown	RU	yes
SA216	Delta	Basler Adlerkirsche × Zweitfruehe	CH	yes
SA432	Dneprovka	unknown × unknown	unknown
SA298	Doenissenova	random seedling	US
SD176	Doupovska cerna	unknown × unknown	CZ
SA323	Droganova	unknown × unknown	DE
SA977	Durone di Vignola II	unknown × unknown	IT
SB459	Early Korvik	mutation of Korvik	CZ
SA341	Ebony	Schmidt × Lambert	US
SB279	Elza	Kordia × Starking Hardy Giant	CZ
SD145	Emily	Kordia × unknown	CZ
SB040	Erika	Rube × Stechmanns Bunte	DE
SB072	Esperens Knorpelkirsche	unknown × unknown	BE
SB258	Fabiola	Van × Kordia	CZ
SA315	Farnstaedter Schwarze	unknown × unknown	DE
SA398	Faw 1092	unknown × unknown	unknown
SB379	Faw 13 275	Vittoria × Stella	CH	yes
SA399	Faw 13 444	unknown × unknown	unknown
SA400	Faw 1352	unknown × unknown	unknown
SA488	Feldes Fruehe Schwarze	unknown × unknown	DE
SA563	Felicita	Krupnoplodnaja × Stella	CZ
SD148	Ferdouce	Rainier × Fercer	FR
SB500	Fertard	Sunburst × open pollination	FR
SD175	Fertille	Fercer × Van	FR
SD149	Folfer	Fercer × open pollination	FR
SA145	Fruehe Meckenheim	unknown × unknown	DE
SA372	Fruehe Rote Knorpel	unknown × unknown	DE
SA748	Gamma	Mischler × Zweitfruehe	CH	yes
SA211	Garnns Bunte	unknown × unknown	DE
SB160	Gehrdener	unknown × unknown	DE
SA299	Germersdorfer	unknown × unknown	DE
SA765	Gil Peck	Napoleon × Giant	US
SA391	Gimsdon	unknown × unknown	unknown
SB186	Giorgia	ISF 123 × Caccianese	unknown	yes
SA442	Gloria	unknown × unknown	IT
SA605	Grace Star	Burlat × open pollination	IT
SA825	Grevenbroicher	unknown × unknown	DE
SA206	Grollova	unknown × unknown	DE
SA267	Groll's Weise	unknown × unknown	DE	yes
SA207	H 11/4	unknown × unknown	unknown
SB121	H 15/25	unknown × unknown	RO
SA309	H 15/31	unknown × unknown	RO
SA203	H 15/35	unknown × unknown	RO
SA306	H 15/36	unknown × unknown	RO
SA480	H 184 Negus	unknown × unknown	unknown
SA308	H 21/16	unknown × unknown	RO
SA172	H 21/40 Cerna	unknown × unknown	RO
SB196	H 264 Botond	unknown × unknown	HU
SA307	H 4/13	unknown × unknown	RO
SA251	H 41/15	unknown × unknown	RO
SB234	Halka	Van × Stella	CZ
SA349	Hedelfingenska	(random seedling from Stuttgart)	DE
SA463	Hedelfinger	Seedling from Hedelfingen (Württemberg)	DE
SA113	Helga	Kastanka = Early Rivers × Moreau	CZ
SA461	H-III-7-2	unknown × unknown	RO
SA375	Hildesheim	unknown × unknown	DE
SD146	HL 16732	Tamara × open pollination	CZ
SA425	Holovouska chrupka	unknown × unknown	CZ
SB238	Horka	Van × open pollination	CZ
SA317	Huldra	Erianne × Allmän Gulröd Bigarra	SE	yes
SA388	Charger	random seedling	GB
SA291	Cherry Self fer 46	Stella × unknown	HU
SA280	Chlumecka cerna	random seedling	CZ	yes
SD119	Christiana	Van × Kordia	CZ
SA179	Ijunskaja Rannaja	unknown × unknown	RU	yes
SB384	Inga Mladi	unknown × unknown	unknown
SC917	Irena	Kordia × Merton Reward	CZ
SA451	Italia 14	unknown × unknown	IT
SB176	Italia 2	unknown × unknown	IT
SB264	Jacinta	Vega × open pollination	CZ
SD172	Janovka msenska	unknown × unknown	CZ
SA986	Jubilee	Lambert × Napa Long Stem Bing	US
SA302	Jubileu	unknown × unknown	unknown
SA124	Justyna	Kordia × Starking Hardy Giant	CZ
SA155	Karesova	random seedling	CZ	yes
SA118	Kasandra	Burlat × Sunburst	CZ	yes
SA146	Kassins Frühe	random seedling	DE
SA152	Kastanka = Early Rivers	unknown × unknown	GB
SA495	Katalin	Germersdorfi orias × Podyebrad	HU	yes
SA453	Kavics	Germersdorfi óriás × Budakalászi	HU
SA129	Kisinevskaja	unknown × unknown	MD	yes
SA115	Klecanska	unknown × unknown	CZ
SA190	Knauffs Schwarze	unknown (region Werder-Havel)	DE
SA969	Konservnaja	unknown × unknown	RU	yes
SA811	Kordia	(random seedling from Mr. Cernik,Techlovice)	CZ	yes
SA660	Korvik	Kordia × Vic	CZ
SA183	Kunces Kirsche	unknown × unknown	unknown
SA376	Ladeho pozdni	(seedling of Ed Lade , syn. Hildesheim)	CZ	yes
SA803	Ladzanska	random seedling	SK
SA343	Lambert	Napoleon × Black Heart	US	yes
SA459	Lamida	Lambert × open pollination	US
SA953	Lapins	Van × Stella	CA
SA168	Leopoldova	unknown × unknown	DE
SA714	Libejovicka	random seedling	CZ
SA834	Linda	Hedelfinger × Germersdorfer	HU	yes
SB252	Livia	Techlovicka I × open pollination	CZ
SA143	Lyonska rana	unknown × unknown	FR
SA746	Magda	Basler Adlerkirsche × open pollination	CH
SA219	Mamutka = Zeisbergrova	random seedling	DE
SA381	Margit	Germersdorfer × open pollination	HU
SB240	Marta	Kordia × Kastanka = Early Rivers	CZ
SA371	Mednanska	unknown × unknown	SK	yes
SA162	Merchant	Merton Glory × open pollination	GB
SA213	Merla	[Merton Late (Bella Agatha × Napoleon)] × open pollination	GB
SA737	Mermat	Merton Glory × open pollination	GB
SA336	Merpet	Merton Glory × open pollination	GB
SA364	Merton 11/45 USA	unknown × unknown	US
SA312	Merton 3/45 USA	unknown × unknown	US
SA310	Merton Bigarreau	Knight's Early Black × Napoleon	GB	yes
SA212	Merton Bounty	Elton Heart × Bigarreau de Schrecken	GB
SA166	Merton Crane	Bigarreau Napoleon × Bigarreau de Schrecken	GB
SA186	Merton Favourite	Knight's Early Black × Schrecken Bigarreau	GB
SA188	Merton Glory	Ursula Rivers × Noble	GB	yes
SA158	Merton Heart	Bigarreau de Schrecken × Elton Heart	GB
SA366	Merton Late	Hildesheim (Belle Agathe) × Napoleonova	GB
SA187	Merton Premier	Emperor Francis × Bedford Prolific	GB	yes
SB092	Merton Reward	Emperor Francis × Bedford Prolific	GB
SB036	Mohrenkirsche von Haase	unknown × unknown	DE
SA816	Moldavskaja cernaja	unknown × unknown	MD
SA171	Mona Cherry	unknown × unknown	US
SA687	Moravska Rychlice	unknown × unknown	DE
SD095	Moreau	unknown × unknown	FR
SA828	Moretta di Cazzano	random seedling	IT
SA474	Moser	random seedling	DE
SA131	Muencheberger Fruehernte	unknown × unknown	DE
SA403	Nalina	Braunauer × open pollination	DE
SB025	Namare	Velká černá chrupka × unknown	DE
SA417	Namosa	Farnstaedter Schwarze × open pollination	DE
SA438	Nanni	Burlat × Valerij Ckalov	DE	yes
SA286	Napoleonova	random seedling	DE
SA133	Nemecka rychlice	unknown × unknown	DE
SA256	Nero I	unknown × unknown	IT	yes
SA305	Nero II c1	unknown × unknown	IT
SA281	New York 581 = Hudson	Oswego × Giant	US	yes
SA478	NY 1193	unknown × unknown	US
SA440	NY 13688	Emperor Francis × Stella	US
SA173	NY 1495	unknown × unknown	US
SA324	NY 3308	Windsor × open pollination	US
SA460	NY 5536	unknown × unknown	US
SA322	NY 6476	unknown × unknown	US	yes
SA441	NY 8182 (Crispin)	unknown × unknown	US
SA443	NY 9801	unknown × unknown	US
SA470	Oktavia	Schneiders Späte Knorpel × Rube	DE
SA304	Picanlon	unknown × unknown	IT
SA194	Pivka	random seedling	CZ	yes
SA362	Pivovka	(random seedling from region Turnov)	CZ
SA745	Granat	[unknown (Jižní Morava)] × unknown	CZ
SB211	PN Odessa	unknown × unknown	unknown
SA382	Pollux	Burlat × open pollination	NL	yes
SA167	Precoce Nero di Vignola	unknown × unknown	IT
SA193	Preurodna srdcovka	(random seedling from region Prague)	CZ
SA354	Rainier	Bing × Van	US
SD180	Ramon Oliva	unknown × unknown	FR
SA694	Rana Laskovka	unknown × unknown	BG	yes
SA208	Rebekka	Rube × Schubacks Fruehe Schwarze	DE
SA472	Regina	Schneiders × Rube	DE	yes
SA326	Reidler	random seedling	US
SD091	Reverchon	unknown × unknown	FR/IT
SD156	Rita	Trusenszkaya 2 × H 2 (Germersdorfer x o.p.)	HU
SA134	Rivan	Early Rivers × Van	SE	yes
SA698	Rossii de Bistrita	unknown × unknown	RO
SA739	Roundel	unknown × unknown	GB
SA384	Rum 1/23-4	unknown × unknown	unknown
SA797	Rusalka	unknown × unknown	RU
SD181	Rychlice	unknown × unknown	DE
SA462	Salmo	Lambert × Van	CA
SA772	Sam	[V160140 (Windsor × open pollination)] × open pollination	CA
SB470	Sumste (Samba)	(Stella x open pollination) × Stella	CA
SB248	Sandra	Kordia × Semenac c. 13	CZ
SA607	Sandra Rose	2C-61-18 (Star × Van) × Sunburst	CA
SA609	Santina	Stella × Summit	CA
SD093	Satin	Lapins × 2N-39-05 (Van x Stella)	CA
SA725	Semenac c. 13	random seedling	CZ
SA135	Seneca	Early Purple Guigne × open pollination	US	yes
SA351	Schauenburger	random seedling	DE
SA338	Schmidt	Schwarze Knorpelkirsche × open pollination	DE
SD161	Schneiders Spaete Knorpelkirsche	random seedling	DE
SB009	Schoene von Marienhoehe	unknown × unknown	CH
SA170	Schubacks Fruehe Schwarze	unknown × unknown	DE
SB060	Schwarze von Loberot	unknown × unknown	DE
SA246	Simonis	unknown × unknown	DE
SA752	Simonis (susp.)	unknown × unknown	DE
SD173	Skalka	unknown × unknown	unknown
SA567	Skeena	[2N60-07 (Bing x Stella)] × [2N-38-32 (Van x Stella)]	CA
SA996	Skierniewice	unknown × unknown	PL
SA164	Sofijskaja ranaja	unknown × unknown	BG	yes
SA379	Solimavi	unknown × unknown	unknown
SA428	Solnecnyj sar	random seedling	BG
SA611	Sonata	Lapins × [2N-39-5 (Van x Stella)]	CA
SA277	Spansche Knorpel	cultivar from Werder/Havel, selected by Span	DE
SA387	Sparkle	Empress Eugenie × open pollination	CA	yes
SA165	Spitze Braune	unknown × unknown	DE
SD174	Srdcovka preurodna	unknown × unknown	CZ
SA261	Star	Deacon × open pollination	CA
SB083	Stark Gold Sweet Cherry	unknown × unknown	US
SA276	Starking Hardy Giant	selection of O.R. Meyer in Cedarburg/Wisconsin	US
SB152	Starkrimson cherry	Garden Bing × Stella	SC
SA292	Stella	Lambert × John Innes 2420	CA
SA289	Sue	Bing × Schmidt	CA
SA301	Summit	Van × Sam	CA
SD268	Sumnue	Star × Van	CA
SA377	Sunburst	Van × Stella	CA
SD020	PA1UNIBO (Sweet Aryana)	unknown × unknown	IT
SA641	Sweet Early	Burlat × Sunburst	IT
SC957	PA3UNIBO (Sweet Gabriel)	unknown × unknown	IT
SC959	PA2UNIBO (Sweet Lorenz)	unknown × unknown	IT
SC989	PA5UNIBO (Sweet Saretta)	unknown × unknown	IT
SA569	Sweetheart	Van × (Van × Lapins)	CA	yes
SA106	Sylvana	Kordia × Van	CZ
SA434	Sylvia	Van × Sam	CA
SA531	Symphony	Lapins × Bing	CA
SA476	Szegedi Orias	unknown × unknown	HU
SA378	Szomoyai F	unknown × unknown	HU
SA138	Szwecija	unknown × unknown	SE
SB029	Sakvicka	unknown × unknown	CZ
SA490	Svestickova	unknown × unknown	CZ
SB242	Tamara	Krupnoplodnaya × Van	CZ
SA176	Tavriscanka	unknown × unknown	RU
SB143	Techlovan	Van × Kordia	CZ
SA778	Techlovicka I	unknown × unknown	CZ
SA184	Teickners Schwarze Herzkirsche	seedling from Gernrode (Harz), selected by W. Teickner	DE
SB156	Tilledaer Schwarze Princess	unknown × unknown	unknown
SB260	Tim	Krupnoplodnaja × Van	CZ
SA303	Timpurii de Bystrita	Pietrose Donissen × Ramon Oliva	RO	yes
SA169	Trusenskaja	unknown × unknown	RU
SA328	Ulster	Schmidt × Lambert	US	yes
SA318	Unterlaender	unknown × unknown	DE
SB119	Uriase de Bystrita	unknown × unknown	RO
SA175	Valerij Tschkalov	Rozovaya (Cherry Rose) × open pollination	RU	yes
SA209	Valeska	Rube × Stechmanns Bunte	DE
SA294	Van	Empress Eugenie × open pollination	CA
SB059	Vanda	Van × Kordia	CZ
SA222	Vega	Bing × [Victor (Windsor × open pollination)]	CA	yes
SA217	Velvet	Windsor × open pollination	CA
SA270	Venus	Hedelfinger × Windsor	CA
SA327	Vic	Bing × Schmidt	CA	yes
SA500	Victoria	unknown × unknown	unknown
SB230	Vilma	Kordia × Vic	CZ
SA275	Vineland	unknown × unknown	CA
SA479	Viola	Schneiders Späte Knorpel × Rube	DE
SA200	Vista	Hedelfinger × Victor	CA
SB048	Viva 221	Hedelfinger × Windsor	CA
SA198	Vlachova	unknown × unknown	CZ
SA269	Vogue	Hedelfinger × Windsor	CA	yes
SA373	Volltragende Knorpel	unknown × unknown	unknown
SA268	Walpurigiskirsche	unknown × unknown	unknown	yes
SA249	Werdersche Braune	local cultivar from Querfurt, origin unknown	DE
SA437	Wessel Hoefst	random seedling	DE
SA282	Windsor	selected from J. Dougall, Winsor, Ontario	CA
SA139	Winklerova rana	unknown × unknown	DE
SA250	Zukunft	unknown × unknown	DE	yes
SA150	Zweitfruehe	random seedling	DE
SA339	Zalanka	(random seedling from region Prague)	CZ
1) Name of genotype according to GRIN database https://www.ars-grin.gov/
2) Country of origin according ISO 3166 Code list

## Sheet: S2_Primers
Primers used for primary analysis of newly identified SSR markers
SSR marker	Forward primer	Reverse primer
Pav_chr1_028	GCGCATTGTTTCTCTTGTTTCAG	GAAATCTTGGCGGGGGATTC
Pav_chr1_073	GTAAAACTCCTGTGACCCAAATGT	GGCGGTATACAGAGAAGGCT
Pav_chr2_274	ATTAAGTAACTTTTGGGTTGGGTAAC	GTTATAACTTACATACATAACCGACC
Pav_chr2_995	CTGAGTTACCCTGGCCATTCA	TGGCTGGCTGTATACATATCATC
Pav_chr3_002	CCCAACTATTTATCCCATTGGCA	GACGAACGAAGGTACCATGC
Pav_chr3_706	CTTGCTTGCTTTTCCTGTGTGA	GCCTCGCAATCAGATAGCAG
Pav_chr3_765	ATRGCAAGATACAAMCACCACA	CTCCTTAAGATGCAGGCCACA
Pav_chr4_217	AAGGTGGTGGTGGTATCCTG	TTGAAGCCTCTCCTCTCTGC
Pav_chr4_499	TAACGGAATTGGAGCAAAGGGAA	CAAACAATGACCCACCTCCTG
Pav_chr5_059	TGATTATGGATGGATATTTCGGCTC	GGGAGGGTACTTAGCATGGT
Pav_chr5_144	AGCCACTTGAAACCACATACGT	CACACAGGCACACAATCACAG
Pav_chr5_198	CATTAGCTGGTGTGTGGGTCA	GTCATCCGTCCGAYCACTCT
Pav_chr5_903	TGAGGAGAAGGCTGAAGGAG	ATTTTGCCATGCCCAATTAGCC
Pav_chr6_178	AGGAAAGCTCACAATCAAGGGT	TATTCCACAAACACACACAACCC
Pav_chr6_363	TCCTCTTCCCTCTCTCTCGT	GCCTCTCTCTGTTGACGTTG
Pav_chr6_387	AACCCAGCAAAACCCATCTTCATT	TTCCCTCACTCCCCAAACTC
Pav_chr6_418	GATGATCAACGGCTGGAAGAC	TTTCGTGTGGATGTTTCATTTTCGG
Pav_chr6_505	AAGAGGTGGAGAGGCATTCC	CCGAACTACCAACATCAGGC
Pav_chr6_641	CTAACTCACCAAGCTCCCCA	CTAACAGCGGAACCACATTGC
Pav_chr6_989	ATTGAAGTGAGAGGGAGGGG	AAGACCAAACAACCAACCAAGCAT
Pav_chr7_259	CATCAAACTGGTTCCAACATGTGA	AATAGGGAGGTGGATGCTGG
Pav_chr7_286	TTGCCCATAAGCAAAAACTGTTCC	AGTTCGCGGTTTCAATGGTACATT
Pav_chr7_444	GGTGTCTGTCTATGTGAGGC	GCCTAAATCAGTGCCTTCGAG
Pav_chr7_737	TTCGACTCTAACTCTAGTGACTGA	GGAATTTACGATCCATCCAACTCT
Pav_chr7_798	GGGGCGTTGTTCTATAGGCT	CAACTCTCACGTCGAAATGCC
Pav_chr7_863	TGTCCCGCCCCAAATGAATG	GGAGGATTGAATGSTGAGTCG
Pav_chr7_867	CCAACTAGGCTTCGGATTGC	ACCCGAAAGTTCCCATGACTC
Pav_chr7_906	GCCTGAAACCTCTGTGCTTC	ACTATGGTGTATCTGTCTGCTG
Pav_chr8_224	CCTAGTCTAACCCACACCTC	TTGCAGCTTAAAATACAATTAGTGCCAA
Pav_chr8_438	TGGCTCCAAAACAGAATGTGGAA	CTAGCTGCTGTCGTATCCCT

## Sheet: S3_16in1
16in1 genotypes of all samples
Legend:	differing alleles in clones of one variety
ID	Genotype name	Unique Genotype Collection	BPPCT037		EMPA005		Pav_chr4_217		Pav_chr6_505		Pav_chr1_073		Pav_chr3_706		Pav_chr5_144		Pav_chr2_274		UCD_CH11		Pav_chr4_499		Pav_chr3_002		Pav_chr8_438		Pav_chr6_178		CPPCT006		Pav_chr7_798		Pav_chr7_867
SA411	7/2	yes	136	148	252	252	330	332	408	424	118	124	228	232	353	361	428	438	147	153	246	246	300	320	412	416	125	125	184	200	316	320	440	458
SB140	7/2		136	148	252	252	330	332	408	424	118	124	228	232	353	361	428	438	147	153	246	246	300	320	412	416	125	125	184	200	316	320	440	458
SA412	1 NDR	yes	142	148	237	240	330	340	424	426	118	128	228	232	351	357	426	430	141	151	233	246	300	306	394	416	108	123	196	200	320	324	425	434
SB365	1 NDR		142	148	237	240	330	340	424	426	118	128	228	232	351	357	426	430	141	151	233	246	300	306	394	416	108	123	196	200	320	324	425	434
SA855	1032 NDR Naresa	yes	136	142	237	237	326	340	418	426	126	126	228	238	361	361	418	438	131	147	227	233	300	314	401	416	120	123	182	200	320	326	434	446
SA385	12/59-3	yes	136	142	252	252	330	332	408	412	130	132	232	248	353	361	424	426	141	153	246	246	304	304	408	412	125	125	182	184	316	320	440	450
SB366	12/59-3		136	142	252	252	330	332	408	412	130	132	232	248	353	361	424	426	141	153	246	246	304	304	408	412	125	125	182	184	316	320	440	450
SA439	13S-24-28	yes	136	138	252	252	313	313	416	416	114	130	234	248	357	359	418	430	145	145	227	239	302	322	410	412	116	116	184	184	318	330	434	458
SB166	13S-24-28		136	138	252	252	313	313	416	416	114	130	234	248	357	359	418	430	145	145	227	239	302	322	410	412	116	116	184	184	318	330	434	458
SA847	13S-5-22		136	142	252	252	330	330	418	418	118	128	228	238	357	359	418	430	131	145	227	233	300	314	410	412	120	120	184	184	318	326	440	446
SB135	13S-5-22		136	142	252	252	330	330	418	418	118	128	228	238	357	359	418	430	131	145	227	233	300	314	410	412	120	120	184	184	318	326	440	446
SA414	19 NDR	yes	136	136	237	252	330	332	424	426	118	128	228	248	353	359	426	426	141	151	246	246	300	304	386	408	116	129	182	196	320	320	440	450
SB367	19 NDR		136	136	237	252	330	332	424	426	118	128	228	248	353	359	426	426	141	151	246	246	300	304	386	408	116	129	182	196	320	320	440	450
SA383	2/66-2	yes	136	148	252	252	330	332	408	412	118	132	228	232	353	361	424	426	147	151	227	246	300	320	412	416	125	125	184	200	310	320	446	458
SB368	2/66-2		136	148	252	252	330	332	408	412	118	132	228	232	353	361	424	426	147	151	227	246	300	320	412	416	125	125	184	200	310	320	446	458
SA419	219 NDR	yes	132	148	237	252	313	330	418	426	130	132	232	242	357	363	438	438	141	147	227	239	314	316	408	416	108	120	196	200	318	322	446	446
SB369	219 NDR		132	148	237	252	313	330	418	426	130	132	232	242	357	363	438	438	141	147	227	239	314	316	408	416	108	120	196	200	318	322	446	446
SA410	27/74		142	142	252	252	330	340	408	416	118	130	238	248	351	361	416	438	145	147	233	246	304	314	410	416	120	125	184	200	316	320	425	446
SB139	27/74	yes	142	142	252	252	330	340	408	416	118	130	238	246	351	361	416	438	145	147	233	246	304	314	410	416	120	125	184	200	316	320	425	446
SA418	29 NDR	yes	138	142	240	240	330	340	408	416	114	128	232	238	332	361	416	438	145	147	227	233	314	316	410	416	120	129	184	200	316	318	425	458
SB371	29 NDR		138	142	240	240	330	340	408	416	114	128	232	238	332	361	416	438	145	147	227	233	314	316	410	416	120	129	184	200	316	318	425	458
SA408	29/74	yes	142	148	252	252	330	340	416	424	118	130	228	238	351	361	416	438	145	147	233	246	300	314	408	416	120	129	182	200	310	318	425	440
SB372	29/74		142	148	252	252	330	340	416	424	118	130	228	238	351	361	416	438	145	147	233	246	300	314	408	416	120	129	182	200	310	318	425	440
SB192	2D 28-31		138	142	252	252	313	330	408	418	114	130	228	234	357	361	418	430	145	147	227	227	300	322	410	410	108	129	184	184	326	332	434	440
SB193	2D 28-31		138	142	252	252	313	330	408	418	114	130	228	234	357	361	418	430	145	147	227	227	300	322	410	410	108	129	184	184	326	332	434	440
SA416	35 NDR	yes	148	148	234	252	330	340	418	426	118	130	232	232	351	359	418	426	141	147	227	233	300	316	410	416	120	129	184	200	316	318	458	460
SA407	41/1	yes	132	132	237	237	313	330	418	418	114	132	236	238	357	363	426	428	141	147	239	246	302	312	401	416	120	120	182	200	316	318	425	425
SB373	41/1		132	132	237	237	313	330	418	418	114	132	236	238	357	363	426	428	141	147	239	246	302	312	401	416	120	120	182	200	316	318	425	425
SB374	437 NDR	yes	136	138	242	252	330	332	408	426	120	126	238	238	359	363	426	438	131	147	233	246	304	316	386	412	116	125	184	196	318	320	440	446
SA415	45 NDR	yes	142	150	240	252	326	332	408	418	120	130	232	248	359	361	426	438	135	147	227	233	304	322	408	416	120	120	196	200	316	326	440	446
SB375	45 NDR		142	150	240	252	326	332	408	418	120	130	232	248	359	361	426	438	135	147	227	233	304	322	408	416	120	120	196	200	316	326	440	446
SA420	478 NDR Naprumi	yes	136	148	242	252	330	332	408	412	130	132	228	232	332	353	426	426	147	147	246	246	300	304	408	412	125	129	182	184	310	320	440	458
SA853	478 NDR Naprumi		136	148	242	252	330	332	408	412	130	132	228	232	332	353	426	426	147	147	246	246	300	304	408	412	125	129	182	184	310	320	440	458
SA389	4C-17-31 Sylvia	yes	132	138	252	252	313	313	418	418	130	130	228	234	357	361	430	438	145	147	227	239	300	302	408	410	108	120	182	184	318	332	446	458
SB133	4C-17-31 Sylvia		132	138	252	252	313	313	418	418	130	130	228	234	357	361	430	438	145	147	227	239	300	302	408	410	108	120	182	184	318	332	446	458
SA409	6/38-3	yes	136	142	242	252	330	332	408	424	118	132	232	248	353	361	426	428	141	153	233	246	304	304	410	416	125	125	186	200	310	320	440	458
SB376	6/38-3		136	142	242	252	330	332	408	424	118	132	232	248	353	361	426	428	141	153	233	246	304	304	410	416	125	125	186	200	310	320	440	458
SA422	620 NDR Nabigos	yes	138	150	237	242	332	340	412	426	130	132	232	248	351	359	424	430	147	151	227	246	304	322	401	412	108	125	182	184	318	320	446	458
SA854	620 NDR Nabigos		138	150	237	242	332	340	412	426	130	132	232	248	351	359	424	430	147	151	227	246	304	322	401	412	108	125	182	184	318	320	446	458
SA629	90/4.0-8	yes	132	142	252	252	313	330	418	426	114	126	232	234	361	363	418	430	147	151	227	239	316	322	386	410	108	129	184	184	320	332	434	446
SA329	Abesse de Moulins	yes	132	136	252	252	326	340	424	426	114	126	232	238	355	363	430	438	147	147	227	233	314	316	386	416	108	120	196	200	318	324	446	450
SA791	Abesse de Moulins		132	136	252	252	326	340	424	426	114	126	232	238	355	363	430	438	147	147	227	233	314	316	386	416	108	120	196	200	318	324	446	450
SA361	Abundance	yes	138	142	242	252	330	330	418	426	118	128	242	248	357	361	438	438	147	147	227	233	304	304	386	408	123	129	182	196	316	326	440	458
SA822	Abundance		138	142	242	252	330	330	418	426	118	128	242	248	357	361	438	438	147	147	227	233	304	304	386	408	123	129	182	196	316	326	440	458
SA112	Adelka	yes	142	148	252	252	330	340	408	418	118	128	228	230	351	353	426	430	141	151	227	233	300	322	386	386	120	122	196	196	316	324	434	440
SB245	Adelka		142	148	252	252	330	340	408	418	118	128	228	230	351	353	426	430	141	151	227	233	300	322	386	386	120	122	196	196	316	324	434	440
SD110	Adelka		142	148	252	252	330	340	408	418	118	128	228	230	351	353	426	430	141	151	227	233	300	322	386	386	120	122	196	196	316	324	434	440
SD217	Adelka		142	148	252	252	330	340	408	418	118	128	228	230	351	353	426	430	141	151	227	233	300	322	386	386	120	122	196	196	316	324	434	440
SA266	Adlerkirsche von Bartschi	yes	136	136	252	252	313	330	418	424	118	128	228	248	353	359	426	430	141	147	227	239	300	322	410	416	108	116	184	200	316	326	434	440
SB061	Adlerkirsche von Bartschi		136	136	252	252	313	330	418	424	118	128	228	248	353	359	426	430	141	147	227	239	300	322	410	416	108	116	184	200	316	326	434	440
SA707	Alfa	yes	142	148	237	252	330	332	418	426	118	128	230	230	353	361	416	424	151	151	227	233	322	322	386	386	120	120	196	196	318	318	440	440
SA866	Alfa		142	148	237	252	330	332	418	426	118	128	230	230	353	361	416	424	151	151	227	233	322	322	386	386	120	120	196	196	318	318	440	440
SA334	Allers spaete	yes	138	142	242	252	330	340	408	426	118	130	248	248	332	353	416	426	141	151	227	227	300	322	408	416	123	125	182	200	310	316	434	440
SB107	Allers spaete		138	142	242	252	330	340	408	426	118	130	248	248	332	353	416	426	141	151	227	227	300	322	408	416	123	125	182	200	310	316	434	440
SB056	Alma	yes	136	138	237	242	330	340	408	426	118	128	228	248	353	353	416	426	151	151	227	246	300	300	386	416	116	125	184	200	316	320	434	458
SB257	Amid	yes	136	142	237	252	313	330	406	416	114	130	238	238	351	363	416	426	141	145	239	246	304	314	410	416	108	129	184	200	318	330	434	440
SD135	Amid		136	142	237	252	313	330	406	416	114	130	238	238	351	363	416	426	141	145	239	246	304	314	410	416	108	129	184	200	318	330	434	440
SD242	Amid		136	142	237	252	313	330	406	416	114	130	238	238	351	363	416	426	141	145	239	246	304	314	410	416	108	129	184	200	318	330	434	440
SA314	Anabella		136	138	242	242	330	330	426	426	118	126	242	248	353	353	426	426	141	151	227	246	300	302	386	416	116	123	184	200	316	320	440	458
SB095	Anabella		136	138	242	242	330	330	426	426	118	126	242	248	353	353	426	426	141	151	227	246	300	302	386	416	116	123	184	200	316	320	440	458
SA202	Anabella	yes	136	138	242	242	330	330	426	426	118	126	242	248	353	353	426	426	141	151	227	246	300	302	386	416	116	123	184	200	316	320	440	458
SB037	Anabella		136	138	242	242	330	330	426	426	118	126	242	248	353	353	426	426	141	151	227	246	300	302	386	416	116	123	184	200	316	320	440	458
SA766	Angela	yes	138	142	237	252	330	330	416	426	118	130	228	234	357	361	426	430	141	145	233	233	300	302	408	412	108	125	182	184	316	330	458	458
SA894	Angela		138	142	237	252	330	330	416	426	118	130	228	234	357	361	426	430	141	145	233	233	300	302	408	412	108	125	182	184	316	330	458	458
SA108	Aranka	yes	136	138	242	242	313	332	426	426	118	132	230	232	353	359	426	426	141	147	239	246	304	322	386	412	116	123	184	196	320	326	425	458
SB237	Aranka		136	138	242	242	313	332	426	426	118	132	230	232	353	359	426	426	141	147	239	246	304	322	386	412	116	123	184	196	320	326	425	458
SD113	Aranka		136	138	242	242	313	332	426	426	118	132	230	232	353	359	426	426	141	147	239	246	304	322	386	412	116	123	184	196	320	326	425	458
SD220	Aranka		136	138	242	242	313	332	426	426	118	132	230	232	353	359	426	426	141	147	239	246	304	322	386	412	116	123	184	196	320	326	425	458
SA142	Asenova rana	yes	142	150	252	252	330	332	412	418	118	132	232	248	353	361	418	424	131	151	246	246	304	320	408	412	120	125	182	184	320	326	440	450
SA513	Axel	yes	138	142	252	252	313	340	408	418	130	130	232	234	357	361	418	438	131	141	227	227	302	316	410	416	108	129	184	200	318	332	434	446
SA255	Badaconska cerna	yes	138	148	240	252	326	332	406	416	120	120	228	248	357	363	426	428	141	145	233	246	300	304	386	416	116	129	184	200	318	326	425	460
SA279	Badeborner	yes	142	148	240	252	313	330	408	418	116	118	228	232	351	361	438	438	147	147	227	239	300	316	410	416	125	129	184	200	316	316	458	460
SB068	Badeborner		142	148	240	252	313	330	408	418	116	118	228	232	351	361	438	438	147	147	227	239	300	316	410	416	125	129	184	200	316	316	458	460
SA731	Baltavarska		136	142	252	252	330	330	408	416	118	130	232	248	359	361	418	426	131	141	233	246	304	306	410	416	125	129	184	200	316	326	440	446
SA196	Baltavarska	yes	136	142	252	252	330	330	408	416	118	130	232	248	359	361	418	426	131	141	233	246	304	306	410	416	125	129	184	200	316	326	440	446
SD170	Baltavarska		136	142	252	252	330	330	408	416	118	130	232	248	359	361	418	426	131	141	233	246	304	306	410	416	125	129	184	200	316	326	440	446
SD204	Baltavarska		136	142	252	252	330	330	408	416	118	130	232	248	359	361	418	426	131	141	233	246	304	306	410	416	125	129	184	200	316	326	440	446
SA247	Barbara	yes	136	150	237	252	330	332	426	426	126	126	242	242	353	361	426	426	151	151	246	246	302	302	386	386	116	116	184	196	320	320	446	458
SB051	Barbara		136	150	237	252	330	332	426	426	126	126	242	242	353	361	426	426	151	151	246	246	302	302	386	386	116	116	184	196	320	320	446	458
SA794	Basler Adler	yes	142	148	237	252	330	330	418	426	118	128	228	230	353	361	424	438	147	151	227	233	306	322	386	416	120	125	196	200	316	318	440	458
SA906	Basler Adler		142	148	237	252	330	330	418	426	118	128	228	230	353	361	424	438	147	151	227	233	306	322	386	416	120	125	196	200	316	318	440	458
SA210	Basler Langstieler	yes	142	148	242	252	330	330	426	426	118	128	230	232	353	361	416	438	147	151	227	233	300	304	386	416	108	123	196	200	310	318	446	458
SB045	Basler Langstieler		142	148	242	252	330	330	426	426	118	128	230	232	353	361	416	438	147	151	227	233	300	304	386	416	108	123	196	200	310	318	446	458
SA181	Beta	yes	142	148	252	252	330	332	418	418	118	118	228	230	353	353	416	424	151	151	227	233	300	306	386	416	120	120	196	200	318	318	440	458
SA723	Beta		142	148	252	252	330	332	418	418	118	118	228	230	353	353	416	424	151	151	227	233	300	306	386	416	120	120	196	200	318	318	440	458
SA330	Bianca	yes	136	142	242	252	330	330	426	426	118	128	228	248	332	353	426	430	141	151	227	246	300	300	386	416	116	123	184	200	310	320	440	450
SB105	Bianca		136	142	242	252	330	330	426	426	118	128	228	248	332	353	426	430	141	151	227	246	300	300	386	416	116	123	184	200	310	320	440	450
SA481	Big Napoleon	yes	136	142	252	252	330	330	408	416	118	130	232	248	359	361	418	426	131	141	233	246	304	306	410	416	125	129	184	200	316	326	442	446
SB210	Big Napoleon		136	142	252	252	330	330	408	416	118	130	232	248	359	361	418	426	131	141	233	246	304	306	410	416	125	129	184	200	316	326	442	446
SA368	Bigarreau Oratovskeho	yes	142	150	252	252	313	330	408	426	118	130	248	248	351	361	438	438	141	147	227	239	300	322	408	416	108	125	182	200	310	326	440	460
SA922	Bigarreau Oratovskeho		142	150	252	252	313	330	408	426	118	130	248	248	351	361	438	438	141	147	227	239	300	322	408	416	108	125	182	200	310	326	440	460
SA148	Bigarro De La Charmes = Moreau	yes	136	138	240	242	332	332	412	426	120	132	232	238	353	359	424	426	147	151	246	246	304	316	410	412	116	125	184	184	310	320	440	458
SB007	Bigarro De La Charmes = Moreau		136	138	240	242	332	332	412	426	120	132	232	238	353	359	424	426	147	151	246	246	304	316	410	412	116	125	184	184	310	320	440	458
SA945	Bladorozova	yes	136	142	237	242	330	330	416	424	120	126	244	248	353	363	428	438	141	145	239	246	304	316	396	410	123	129	182	182	310	316	425	462
SA980	Bladorozova		136	142	237	242	330	330	416	424	120	126	244	248	353	363	428	438	141	145	239	246	304	316	396	410	123	129	182	182	310	316	425	462
SA732	Blankensburg 39	yes	138	148	237	237	313	330	416	426	114	114	228	248	351	359	426	426	141	147	239	246	300	322	386	410	120	120	184	196	324	326	425	434
SA878	Blankensburg 39		138	148	237	237	313	330	416	426	114	114	228	248	351	359	426	426	141	147	239	246	300	322	386	410	120	120	184	196	324	326	425	434
SA195	Bleyhls Braune	yes	136	142	237	252	330	340	426	426	118	118	228	248	353	361	438	438	147	147	227	246	300	324	386	408	114	129	184	196	310	326	450	458
SB034	Bleyhls Braune		136	142	237	252	330	340	426	426	118	118	228	248	353	361	438	438	147	147	227	246	300	324	386	408	114	129	184	196	310	326	450	458
SA358	Boambe de Cotnari	yes	132	150	237	252	313	340	418	426	114	130	232	248	351	363	430	438	141	147	227	239	318	322	401	416	108	120	182	200	318	326	446	460
SA918	Boambe de Cotnari		132	150	237	252	313	340	418	426	114	130	232	248	351	363	430	438	141	147	227	239	318	322	401	416	108	120	182	200	318	326	446	460
SD171	Boppardska rana		142	148	237	252	330	340	416	424	118	120	232	248	359	361	418	426	131	151	233	246	300	306	410	412	116	129	184	184	310	310	425	458
SD205	Boppardska rana		142	148	237	252	330	340	416	424	118	120	232	248	359	361	418	426	131	151	233	246	300	306	410	412	116	129	184	184	310	310	425	458
SA144	Boppardska rana	yes	142	148	237	252	330	340	416	424	118	120	232	248	359	361	418	426	131	151	233	246	300	306	410	412	116	129	184	184	310	310	425	458
SB003	Boppardska rana		142	148	237	252	330	340	416	424	118	120	232	248	359	361	418	426	131	151	233	246	300	306	410	412	116	129	184	184	310	310	425	458
SA750	Buketova	yes	142	148	252	254	330	340	412	426	128	128	236	248	353	363	424	424	145	153	233	246	304	304	386	416	123	125	182	200	316	320	440	458
SA700	Burbank	yes	138	142	234	234	332	340	424	424	118	128	232	242	353	363	426	426	147	151	233	246	302	316	410	412	114	116	184	196	318	326	440	458
SA863	Burbank		138	142	234	234	332	340	424	424	118	128	232	242	353	363	426	426	147	151	233	246	302	316	410	412	114	116	184	196	318	326	440	458
SD115	Burlat		136	138	240	252	332	332	424	424	120	124	232	238	353	359	426	428	147	151	233	246	316	320	410	412	108	116	184	184	310	320	440	458
SD222	Burlat		136	138	240	252	332	332	424	424	120	124	232	238	353	359	426	428	147	151	233	246	316	320	410	412	108	116	184	184	310	320	440	458
SC903	Burlat		136	138	240	252	332	332	424	424	120	124	232	238	353	359	426	428	147	151	233	246	316	320	410	412	108	116	184	184	310	320	440	458
SC904	Burlat		136	138	240	252	332	332	424	424	120	124	232	238	353	359	426	428	147	151	233	246	316	320	410	412	108	116	184	184	310	320	440	458
SA125	Burlat	yes	136	138	240	252	332	332	424	424	120	124	232	238	353	359	426	428	147	151	233	246	316	320	410	412	108	116	184	184	310	320	440	458
SB269	Burlat		136	138	240	252	332	332	424	424	120	124	232	238	353	359	426	428	147	151	233	246	316	320	410	412	108	116	184	184	310	320	440	458
SA161	Burlat		136	138	240	252	332	332	424	424	120	124	232	238	353	359	426	428	147	151	233	246	316	320	410	412	108	116	184	184	310	320	440	458
SA710	Burlat		136	138	240	252	332	332	424	424	120	124	232	238	353	359	426	428	147	151	233	246	316	320	410	412	108	116	184	184	310	320	440	458
SA319	Buetners Spaete Knorpelkirsche		136	142	252	252	330	330	408	416	118	130	232	248	359	361	418	426	131	141	233	246	304	306	410	416	125	129	184	200	316	326	440	446
SB098	Buetners Spaete Knorpelkirsche		136	142	252	252	330	330	408	416	118	130	232	248	359	361	418	426	131	141	233	246	304	306	410	416	125	129	184	200	316	326	440	446
SD154	Carmen	yes	132	142	240	242	330	330	418	424	114	120	232	238	361	363	426	426	141	147	233	246	314	316	408	410	116	120	184	196	318	326	425	425
SD188	Carmen		132	142	240	242	330	330	418	424	114	120	232	238	361	363	426	426	141	147	233	246	314	316	408	410	116	120	184	196	318	326	425	425
SD097	Celeste	yes	136	138	240	252	313	332	416	426	120	130	230	248	357	359	426	430	141	145	227	239	308	322	412	412	116	116	184	184	310	330	434	440
SD262	Celeste		136	138	240	252	313	332	416	426	120	130	230	248	357	359	426	430	141	145	227	239	308	322	412	412	116	116	184	184	310	330	434	440
SB195	Cristimar	yes	150	162	240	242	326	330	408	436	126	136	218	232	357	357	426	426	141	141	233	239	304	312	408	408	125	125	184	186	318	318	446	450
SB404	Cristimar		150	162	240	242	326	330	408	436	126	136	218	232	357	357	426	426	141	141	233	239	304	312	408	408	125	125	184	186	318	318	446	450
SA191	Cerna spicka	yes	138	142	242	252	330	330	418	426	118	128	228	232	353	361	418	430	131	147	227	227	300	322	412	416	120	123	186	200	310	316	440	446
SB031	Cerna spicka		138	142	242	252	330	330	418	426	118	128	228	232	353	361	418	430	131	147	227	227	300	322	412	416	120	123	186	200	310	316	440	446
SA192	Cerna z Horan	yes	136	150	237	252	332	340	424	426	126	132	232	238	351	357	430	430	141	147	227	227	316	318	401	410	108	108	182	184	320	326	440	460
SB032	Cerna z Horan		136	150	237	252	332	340	424	426	126	132	232	238	351	357	430	430	141	147	227	227	316	318	401	410	108	108	182	184	320	326	440	460
SA964	Deacon	yes	132	148	237	252	313	326	418	424	126	132	238	248	351	363	438	438	141	147	233	239	314	322	401	416	108	120	182	200	316	318	446	460
SA987	Deacon		132	148	237	252	313	326	418	424	126	132	238	248	351	363	438	438	141	147	233	239	314	322	401	416	108	120	182	200	316	318	446	460
SB250	Debora	yes	142	148	244	252	330	330	424	430	120	126	230	244	351	359	426	428	145	151	246	246	308	318	410	416	108	116	184	202	310	328	440	446
SB251	Debora		142	148	244	252	330	330	424	430	120	126	230	244	351	359	426	428	145	151	246	246	308	318	410	416	108	116	184	202	310	328	440	446
SD120	Debora		142	148	244	252	330	330	424	430	120	126	230	244	351	359	426	428	145	151	246	246	308	318	410	416	108	116	184	202	310	328	440	446
SD227	Debora		142	148	244	252	330	330	424	430	120	126	230	244	351	359	426	428	145	151	246	246	308	318	410	416	108	116	184	202	310	328	440	446
SA786	Dekanka	yes	132	142	242	252	330	330	418	424	114	118	226	232	361	363	426	428	141	141	233	239	306	316	396	408	120	129	176	196	316	318	425	425
SA216	Delta	yes	148	148	252	252	330	330	418	426	118	128	228	230	353	353	416	424	131	151	233	233	306	322	416	416	120	125	198	200	316	318	440	458
SA882	Delta		148	148	252	252	330	330	418	426	118	128	228	230	353	353	416	424	131	151	233	233	306	322	416	416	120	125	198	200	316	318	440	458
SA940	Dneprovka		136	136	237	242	332	340	418	424	114	132	232	232	353	361	428	438	147	153	227	233	304	316	394	412	125	129	184	196	320	326	425	450
SA973	Dneprovka		136	136	237	242	332	340	418	424	114	132	232	232	353	361	428	438	147	153	227	233	304	316	394	412	125	129	184	196	320	326	425	450
SA432	Dneprovka	yes	136	136	237	242	332	340	418	424	114	132	232	232	353	361	428	438	147	153	227	233	304	316	394	412	125	129	184	196	320	326	425	450
SD152	Doenissenova		136	148	237	242	326	340	418	426	114	128	232	244	351	361	426	438	145	147	227	233	314	316	394	410	116	129	184	196	310	326	425	425
SD186	Doenissenova		136	148	237	242	326	340	418	426	114	128	232	244	351	361	426	438	145	147	227	233	314	316	394	410	116	129	184	196	310	326	425	425
SA369	Doenissenova		136	148	237	242	326	340	418	426	114	128	232	244	351	361	426	438	145	147	227	233	314	316	394	410	116	129	184	196	310	326	425	425
SB124	Doenissenova		136	148	237	242	326	340	418	426	114	128	232	244	351	361	426	438	145	147	227	233	314	316	394	410	116	129	184	196	310	326	425	425
SA298	Doenissenova	yes	136	148	237	242	326	340	418	426	114	128	232	244	351	361	426	438	145	147	227	233	314	316	394	410	116	129	184	196	310	326	425	425
SD176	Doupovska cerna	yes	132	136	242	252	313	332	412	426	124	130	232	232	353	363	424	438	141	151	239	246	304	316	401	410	108	125	186	200	320	326	450	460
SD210	Doupovska cerna		132	136	242	252	313	332	412	426	124	130	232	232	353	363	424	438	141	151	239	246	304	316	401	410	108	125	186	200	320	326	450	460
SA323	Droganova	yes	142	148	237	242	330	340	416	418	114	128	232	232	357	361	426	438	141	147	233	233	316	316	408	416	120	129	196	200	316	326	425	425
SB377	Droganova		142	148	237	242	330	340	416	418	114	128	232	232	357	361	426	438	141	147	233	233	316	316	408	416	120	129	196	200	316	326	425	425
SA457	Durone di Vignola II		136	136	240	252	330	332	424	426	118	120	230	248	353	359	426	428	141	151	239	246	304	308	410	412	108	116	184	184	310	320	440	440
SA977	Durone di Vignola II		136	136	240	252	330	332	424	426	118	120	230	248	353	359	426	428	141	151	239	246	304	308	410	412	108	116	184	184	310	320	440	440
SB459	Early Korvik		132	142	252	252	330	340	416	424	114	130	230	232	351	363	426	428	141	151	233	239	308	314	410	416	116	129	184	200	318	330	434	440
SD121	Early Korvik		132	142	252	252	330	340	416	424	114	130	230	232	351	363	426	428	141	151	233	239	308	314	410	416	116	129	184	200	318	330	434	440
SD228	Early Korvik		132	142	252	252	330	340	416	424	114	130	230	232	351	363	426	428	141	151	233	239	308	314	410	416	116	129	184	200	318	330	434	440
SA341	Ebony	yes	132	142	252	252	326	330	408	418	118	126	228	238	351	361	418	438	131	141	227	233	300	314	408	416	120	120	182	200	316	326	440	460
SA805	Ebony		132	142	252	252	326	330	408	418	118	126	228	238	351	361	418	438	131	141	227	233	300	314	408	416	120	120	182	200	316	326	440	460
SB279	Elza	yes	138	142	242	252	313	330	424	424	128	130	238	238	357	359	416	430	145	151	239	246	304	314	410	412	108	116	184	184	310	330	434	460
SD143	Elza		138	142	242	252	313	330	424	424	128	130	238	238	357	359	416	430	145	151	239	246	304	314	410	412	108	116	184	184	310	330	434	460
SD250	Elza		138	142	242	252	313	330	424	424	128	130	238	238	357	359	416	430	145	151	239	246	304	314	410	412	108	116	184	184	310	330	434	460
SD145	Emily	yes	132	136	252	252	330	340	424	424	114	130	230	232	351	363	416	438	141	145	233	246	306	308	410	416	108	116	184	200	310	330	440	460
SD252	Emily		132	136	252	252	330	340	424	424	114	130	230	232	351	363	416	438	141	145	233	246	306	308	410	416	108	116	184	200	310	330	440	460
SB040	Erika	yes	136	142	242	252	330	330	426	426	126	128	228	242	353	361	426	430	131	151	246	246	300	302	386	386	116	116	184	196	320	326	434	450
SA285	Esperens Knorpelkirsche		132	150	237	252	313	340	418	426	114	130	232	248	351	363	430	438	141	147	227	239	316	322	401	416	108	120	182	200	318	326	446	460
SB072	Esperens Knorpelkirsche	yes	132	150	237	252	313	340	418	426	114	130	232	248	351	363	430	438	141	147	227	239	316	322	401	416	108	120	182	200	316	326	446	460
SB258	Fabiola	yes	138	142	252	252	330	340	416	424	130	130	230	248	351	357	428	430	145	151	233	233	308	322	410	412	108	116	184	184	318	332	458	460
SB259	Fabiola		138	142	252	252	330	340	416	424	130	130	230	248	351	357	428	430	145	151	233	233	308	322	410	412	108	116	184	184	318	332	458	460
SD122	Fabiola		138	142	252	252	330	340	416	424	130	130	230	248	351	357	428	430	145	151	233	233	308	322	410	412	108	116	184	184	318	332	458	460
SD229	Fabiola		138	142	252	252	330	340	416	424	130	130	230	248	351	357	428	430	145	151	233	233	308	322	410	412	108	116	184	184	318	332	458	460
SA315	Farnstaedter Schwarze	yes	142	148	237	252	313	330	418	418	114	118	228	248	351	361	426	438	141	147	227	239	300	322	410	416	125	129	182	200	316	316	425	458
SB096	Farnstaedter Schwarze		142	148	237	252	313	330	418	418	114	118	228	248	351	361	426	438	141	147	227	239	300	322	410	416	125	129	182	200	316	316	425	458
SA398	Faw 1092	yes	136	142	252	252	330	340	418	426	118	128	248	248	359	361	438	438	141	141	227	246	322	322	408	416	120	129	182	200	318	322	446	458
SB378	Faw 1092		136	142	252	252	330	340	418	426	118	128	248	248	359	361	438	438	141	141	227	246	322	322	408	416	120	129	182	200	318	322	446	458
SB379	Faw 13 275	yes	138	142	252	252	313	330	408	426	130	130	228	248	353	361	418	426	131	151	233	239	300	322	410	410	120	125	184	184	318	318	425	446
SA399	Faw 13 444	yes	142	148	240	252	330	330	426	426	118	130	232	248	359	361	416	438	141	151	227	227	300	322	410	410	125	129	184	184	310	310	425	458
SB380	Faw 13 444		142	148	240	252	330	330	426	426	118	130	232	248	359	361	416	438	141	151	227	227	300	322	410	410	125	129	184	184	310	310	425	458
SA400	Faw 1352	yes	142	142	252	252	332	332	418	426	118	118	228	230	353	359	424	426	147	151	227	246	300	304	410	416	120	123	184	200	310	318	446	458
SB381	Faw 1352		142	142	252	252	332	332	418	426	118	118	228	230	353	359	424	426	147	151	227	246	300	304	410	416	120	123	184	200	310	318	446	458
SA488	Feldes Fruehe Schwarze	yes	138	142	242	252	330	332	418	426	118	128	230	232	353	361	416	430	147	151	227	227	322	322	386	412	120	123	186	196	310	318	440	440
SB217	Feldes Fruehe Schwarze		138	142	242	252	330	332	418	426	118	128	230	232	353	361	416	430	147	151	227	227	322	322	386	412	120	123	186	196	310	318	440	440
SA563	Felicita	yes	136	142	242	252	313	332	408	424	114	118	228	232	361	361	418	438	131	147	233	239	300	304	410	412	125	129	184	184	318	320	446	450
SB489	Felicita		136	142	242	252	313	332	408	424	114	118	228	232	361	361	418	438	131	147	233	239	300	304	410	412	125	129	184	184	318	320	446	450
SD144	Felicita		136	142	242	252	313	332	408	424	114	118	228	232	361	361	418	438	131	147	233	239	300	304	410	412	125	129	184	184	318	320	446	450
SD251	Felicita		136	142	242	252	313	332	408	424	114	118	228	232	361	361	418	438	131	147	233	239	300	304	410	412	125	129	184	184	318	320	446	450
SD148	Ferdouce	yes	136	138	252	252	313	332	424	426	124	128	232	248	353	357	428	430	145	151	239	246	316	322	412	412	116	123	184	184	320	330	434	458
SD182	Ferdouce		136	138	252	252	313	332	424	426	124	128	232	248	353	357	428	430	145	151	239	246	316	322	412	412	116	123	184	184	320	330	434	458
SB500	Fertard	yes	136	142	252	252	330	330	418	424	118	130	234	238	359	361	418	430	141	147	227	227	314	322	410	412	108	123	184	184	320	326	434	440
SB501	Fertard		136	142	252	252	330	330	418	424	118	130	234	238	359	361	418	430	141	147	227	227	314	322	410	412	108	123	184	184	320	326	434	440
SD175	Fertille	yes	138	138	252	252	330	332	416	424	128	130	234	238	357	357	418	430	131	145	227	239	302	314	412	412	108	108	184	184	330	332	434	434
SD209	Fertille		138	138	252	252	330	332	416	424	128	130	234	238	357	357	418	430	131	145	227	239	302	314	412	412	108	108	184	184	330	332	434	434
SD149	Folfer	yes	138	138	252	252	330	332	408	426	114	128	230	232	357	357	426	430	141	145	233	239	306	308	410	412	108	129	184	200	320	330	434	440
SD183	Folfer		138	138	252	252	330	332	408	426	114	128	230	232	357	357	426	430	141	145	233	239	306	308	410	412	108	129	184	200	320	330	434	440
SA145	Fruehe Meckenheim	yes	136	142	252	252	330	332	408	426	118	118	230	248	359	361	418	430	131	151	227	246	306	322	386	410	122	129	184	196	316	318	440	440
SB004	Fruehe Meckenheim		136	142	252	252	330	332	408	426	118	118	230	248	359	361	418	430	131	151	227	246	306	322	386	410	122	129	184	196	316	318	440	440
SA372	Fruehe Rote Knorpel	yes	148	148	237	240	313	326	416	418	114	130	232	248	332	351	426	438	141	147	233	239	316	322	401	410	120	129	182	184	316	326	425	460
SB126	Fruehe Rote Knorpel		148	148	237	240	313	326	416	418	114	130	232	248	332	351	426	438	141	147	233	239	316	322	401	410	120	129	182	184	316	326	425	460
SA748	Gamma	yes	142	148	237	252	330	332	418	426	118	118	228	230	353	361	416	438	147	151	227	233	306	322	386	386	120	122	196	196	318	318	440	458
SA211	Garnns Bunte	yes	136	148	234	237	330	340	426	426	114	114	232	242	353	363	418	438	131	147	227	246	306	316	386	410	116	120	184	196	316	318	425	458
SB046	Garnns Bunte		136	148	234	237	330	340	426	426	114	114	232	242	353	363	418	438	131	147	227	246	306	316	386	410	116	120	184	196	316	318	425	458
SB160	Gehrdener	yes	136	138	234	252	330	340	426	426	114	126	232	242	353	357	418	434	131	151	233	246	302	324	386	416	116	125	196	200	320	320	434	434
SB161	Gehrdener		136	138	234	252	330	340	426	426	114	126	232	242	353	357	418	434	131	151	233	246	302	324	386	416	116	125	196	200	320	320	434	434
SA299	Germersdorfer	yes	138	142	240	252	330	340	406	416	128	130	238	248	332	351	416	438	145	147	233	246	304	314	410	416	108	120	184	200	318	320	425	460
SB110	Germersdorfer		138	142	240	252	330	340	406	416	128	130	238	248	332	351	416	438	145	147	233	246	304	314	410	416	108	120	184	200	318	320	425	460
SB112	Germersdorfer		138	142	240	252	330	340	406	416	128	130	238	248	332	351	416	438	145	147	233	246	304	314	410	416	108	120	184	200	318	320	425	460
SA424	Germersdorfer		138	142	240	252	330	340	406	416	128	130	238	248	332	351	416	438	145	147	233	246	304	314	410	416	108	120	184	200	318	320	425	460
SB111	Germersdorfer		138	142	240	252	330	340	406	416	128	130	238	248	332	351	416	438	145	147	233	246	304	314	410	416	108	120	184	200	318	320	425	460
SD151	Germersdorfer		138	142	240	252	330	340	406	416	128	130	238	248	332	351	416	438	145	147	233	246	304	314	410	416	108	120	184	200	318	320	425	460
SD185	Germersdorfer		138	142	240	252	330	340	406	416	128	130	238	248	332	351	416	438	145	147	233	246	304	314	410	416	108	120	184	200	318	320	425	460
SA272	Gil Peck		138	138	237	252	313	330	416	418	114	130	232	248	357	357	418	430	131	145	239	246	306	322	410	412	108	129	184	184	326	330	434	458
SA765	Gil Peck		138	138	237	252	313	330	416	418	114	130	232	248	357	357	418	430	131	145	239	246	306	322	410	412	108	129	184	184	326	330	434	458
SA391	Gimsdon	yes	136	136	242	252	330	330	426	426	126	130	232	248	353	353	424	426	141	147	233	246	314	314	386	408	116	129	182	184	318	318	446	458
SA392	Gimsdon		136	136	242	252	330	330	426	426	126	130	232	248	353	353	424	426	141	147	233	246	314	314	386	408	116	129	182	184	318	318	446	458
SA455	Giorgia		138	148	240	252	330	332	418	426	114	130	232	248	355	359	424	426	141	147	227	246	314	324	386	412	116	122	184	196	316	326	425	425
SB186	Giorgia		138	148	240	252	330	332	418	426	114	130	232	248	355	359	424	426	141	147	227	246	314	324	386	412	116	122	184	196	316	326	425	425
SA442	Gloria	yes	138	148	240	252	330	332	418	426	114	130	232	248	355	359	424	426	141	147	227	246	314	324	386	412	116	122	184	196	316	326	425	425
SB169	Gloria		138	148	240	252	330	332	418	426	114	130	232	248	355	359	424	426	141	147	227	246	314	324	386	412	116	122	184	196	316	326	425	425
SA605	Grace Star	yes	136	138	240	252	313	332	416	424	114	120	232	234	353	357	428	438	145	151	227	246	302	320	410	412	116	116	184	184	318	320	440	446
SA606	Grace Star		136	138	240	252	313	332	416	424	114	120	232	234	353	357	428	438	145	151	227	246	302	320	410	412	116	116	184	184	318	320	440	446
SD106	Grace Star		136	138	240	252	313	332	416	424	114	120	232	234	353	357	428	438	145	151	227	246	302	320	410	412	116	116	184	184	318	320	440	446
SD271	Grace Star		136	138	240	252	313	332	416	424	114	120	232	234	353	357	428	438	145	151	227	246	302	320	410	412	116	116	184	184	318	320	440	446
SC905	Grace Star		136	138	240	252	313	332	416	424	114	120	232	234	353	357	428	438	145	151	227	246	302	320	410	412	116	116	184	184	318	320	440	446
SA825	Grevenbroicher	yes	136	136	240	252	330	330	424	426	118	130	232	248	332	357	426	428	141	151	227	246	306	322	410	416	108	116	184	200	326	332	434	440
SA206	Grollova	yes	138	142	252	252	330	332	418	426	114	128	230	232	357	361	418	426	131	151	227	227	304	306	408	412	116	120	184	200	316	320	446	460
SB041	Grollova		138	142	252	252	330	332	418	426	114	128	230	232	357	361	418	426	131	151	227	227	304	306	408	412	116	120	184	200	316	320	446	460
SD177	Grollova		138	142	252	252	330	332	418	426	114	128	230	232	357	361	418	426	131	151	227	227	304	306	408	412	116	120	184	200	316	320	446	460
SD211	Grollova		138	142	252	252	330	332	418	426	114	128	230	232	357	361	418	426	131	151	227	227	304	306	408	412	116	120	184	200	316	320	446	460
SA267	Groll's Weise	yes	142	148	212	240	326	340	406	418	128	130	232	248	351	355	424	438	147	151	233	233	304	322	408	410	108	129	184	196	320	326	425	462
SB062	Groll's Weise		142	148	212	240	326	340	406	418	128	130	232	248	351	355	424	438	147	151	233	233	304	322	408	410	108	129	184	196	320	326	425	460
SA207	H 11/4	yes	138	158	237	252	332	340	416	424	126	128	232	248	332	332	406	438	133	147	233	246	304	304	416	418	120	120	200	200	310	318	425	458
SB042	H 11/4		138	158	237	252	332	340	416	424	126	128	232	248	332	332	406	438	133	147	233	246	304	304	416	418	120	120	200	200	310	318	425	458
SB121	H 15/25	yes	132	136	240	252	330	340	426	426	118	130	230	232	351	359	428	438	141	141	227	246	308	316	401	412	108	108	182	184	310	326	440	446
SA309	H 15/31	yes	132	136	237	252	313	332	418	426	118	130	230	248	353	363	426	430	141	141	239	239	308	322	401	410	116	120	182	184	320	326	440	460
SB090	H 15/31		132	136	237	252	313	332	418	426	118	130	230	248	353	363	426	430	141	141	239	239	308	322	401	410	116	120	182	184	320	326	440	460
SA203	H 15/35	yes	136	150	237	252	313	330	418	424	118	130	230	248	353	363	428	430	147	151	239	246	308	322	401	412	108	116	182	184	310	326	440	460
SB038	H 15/35		136	150	237	252	313	330	418	424	118	130	230	248	353	363	428	430	147	151	239	246	308	322	401	412	108	116	182	184	310	326	440	460
SA306	H 15/36	yes	136	150	240	252	330	340	424	426	114	118	230	248	351	353	426	438	141	141	227	246	308	316	412	416	108	108	184	200	310	318	440	446
SB087	H 15/36		136	150	240	252	330	340	424	426	114	118	230	248	351	353	426	438	141	141	227	246	308	316	412	416	108	108	184	200	310	318	440	446
SA480	H 184 Negus	yes	136	138	242	252	330	332	426	426	128	128	228	232	353	357	426	430	149	151	239	246	302	316	386	412	116	123	182	184	320	324	446	458
SB280	H 184 Negus		136	138	242	252	330	332	426	426	128	128	228	232	353	357	426	430	149	151	239	246	302	316	386	412	116	123	182	184	320	324	446	458
SA308	H 21/16	yes	138	142	252	252	330	330	416	424	118	128	248	248	332	361	426	438	147	147	246	246	304	304	416	416	120	129	200	200	316	320	440	460
SB089	H 21/16		138	142	252	252	330	330	416	424	118	128	248	248	332	361	426	438	147	147	246	246	304	304	416	416	120	129	200	200	316	320	440	460
SA172	H 21/40 Cerna	yes	136	142	240	252	330	332	418	424	118	118	232	248	359	361	426	438	141	141	233	239	308	316	394	412	108	120	184	196	310	316	440	458
SB018	H 21/40 Cerna		136	142	240	252	330	332	418	424	118	118	232	248	359	361	426	438	141	141	233	239	308	316	394	412	108	120	184	196	310	316	440	458
SB196	H 264 Botond		150	162	240	242	326	330	408	436	126	136	218	232	357	357	426	426	141	141	233	239	304	312	408	408	125	125	184	186	318	318	446	450
SB406	H 264 Botond		150	162	240	242	326	330	408	436	126	136	218	232	357	357	426	426	141	141	233	239	304	312	408	408	125	125	184	186	318	318	446	450
SA307	H 4/13	yes	136	142	242	252	330	340	406	426	114	130	238	244	332	361	416	426	145	147	227	246	314	314	394	410	108	116	184	196	318	326	425	460
SB088	H 4/13		136	142	242	252	330	340	406	426	114	130	238	244	332	361	416	426	145	147	227	246	314	314	394	410	108	116	184	196	318	326	425	460
SA251	H 41/15	yes	142	142	237	252	330	330	418	424	128	130	228	232	361	361	426	438	141	141	233	246	300	316	394	416	120	129	196	200	316	316	446	458
SB055	H 41/15		142	142	237	252	330	330	418	424	128	130	228	232	361	361	426	438	141	141	233	246	300	316	394	416	120	129	196	200	316	316	446	458
SB234	Halka	yes	136	138	242	252	330	330	408	418	114	130	234	248	357	359	430	438	145	147	233	239	302	322	412	416	108	129	184	198	326	332	434	446
SB235	Halka		136	138	242	252	330	330	408	418	114	130	234	248	357	359	430	438	145	147	233	239	302	322	412	416	108	129	184	198	326	332	434	446
SD139	Halka		136	138	242	252	330	330	408	418	114	130	234	248	357	359	430	438	145	147	233	239	302	322	412	416	108	129	184	198	326	332	434	446
SD246	Halka		136	138	242	252	330	330	408	418	114	130	234	248	357	359	430	438	145	147	233	239	302	322	412	416	108	129	184	198	326	332	434	446
SD138	Hedelfingenska		142	148	252	252	330	330	408	424	118	132	228	248	332	361	426	438	141	147	227	246	300	304	408	416	125	129	182	200	310	316	440	446
SD245	Hedelfingenska		142	148	252	252	330	330	408	424	118	132	228	248	332	361	426	438	141	147	227	246	300	304	408	416	125	129	182	200	310	316	440	446
SA349	Hedelfingenska	yes	142	148	252	252	330	330	408	424	118	132	228	248	332	361	426	438	141	147	227	246	300	304	408	416	125	129	182	200	310	316	440	446
SB113	Hedelfingenska		142	148	252	252	330	330	408	424	118	132	228	248	332	361	426	438	141	147	227	246	300	304	408	416	125	129	182	200	310	316	440	446
SA463	Hedelfinger	yes	142	148	252	252	330	330	408	424	118	130	228	248	332	361	426	438	141	147	227	246	300	304	408	416	125	131	182	200	310	316	440	446
SB191	Hedelfinger		142	148	252	252	330	330	408	424	118	130	228	248	332	361	426	438	141	147	227	246	300	304	408	416	125	131	182	200	310	316	440	446
SA113	Helga	yes	136	138	242	252	332	332	426	426	118	132	238	248	353	359	426	426	141	147	227	246	316	322	401	412	116	123	182	184	316	320	425	458
SB247	Helga		136	138	242	252	332	332	426	426	118	132	238	248	353	359	426	426	141	147	227	246	316	322	401	412	116	123	182	184	316	320	425	458
SD116	Helga		136	138	242	252	332	332	426	426	118	132	238	248	353	359	426	426	141	147	227	246	316	322	401	412	116	123	182	184	316	320	425	458
SD223	Helga		136	138	242	252	332	332	426	426	118	132	238	248	353	359	426	426	141	147	227	246	316	322	401	412	116	123	182	184	316	320	425	458
SA461	H-III-7-2	yes	138	142	252	252	330	340	406	408	118	128	228	238	332	351	438	438	147	147	233	246	304	314	410	416	108	125	184	200	310	318	440	460
SA501	H-III-7-2		138	142	252	252	330	340	406	408	118	128	228	238	332	351	438	438	147	147	233	246	304	314	410	416	108	125	184	200	310	318	440	460
SA375	Hildesheim	yes	132	136	234	242	332	340	424	424	128	128	230	248	357	357	424	426	137	151	227	246	304	320	386	394	123	125	182	196	318	320	425	450
SD146	HL 16732	yes	138	138	242	242	313	332	418	424	114	114	232	248	357	357	430	430	147	147	233	233	322	322	412	412	120	125	184	184	316	330	425	434
SD253	HL 16732		138	138	242	242	313	332	418	424	114	114	232	248	357	357	430	430	147	147	233	233	322	322	412	412	120	125	184	184	316	330	425	434
SA425	Holovouska chrupka	yes	142	148	252	252	330	330	408	424	118	130	228	248	332	361	426	438	141	147	227	246	300	304	408	416	125	129	182	200	310	316	440	446
SB114	Holovouska chrupka		142	148	252	252	330	330	408	424	118	130	228	248	332	361	426	438	141	147	227	246	300	304	408	416	125	129	182	200	310	316	440	446
SA771	Holovouska chrupka		142	148	252	252	330	330	408	424	118	130	228	248	332	361	426	438	141	147	227	246	300	304	408	416	125	129	182	200	310	316	440	446
SB238	Horka	yes	136	138	252	252	313	340	418	424	114	130	230	234	351	357	416	430	145	145	227	233	302	304	412	412	108	116	184	184	310	330	458	460
SB239	Horka		136	138	252	252	313	340	418	424	114	130	230	234	351	357	416	430	145	145	227	233	302	304	412	412	108	116	184	184	310	330	458	460
SD123	Horka		136	138	252	252	313	340	418	424	114	130	230	234	351	357	416	430	145	145	227	233	302	304	412	412	108	116	184	184	310	330	458	460
SD230	Horka		136	138	252	252	313	340	418	424	114	130	230	234	351	357	416	430	145	145	227	233	302	304	412	412	108	116	184	184	310	330	458	460
SA317	Huldra	yes	142	148	237	240	326	330	416	418	120	130	228	248	332	359	438	438	147	147	227	233	302	322	401	410	120	129	180	182	310	326	425	440
SA787	Huldra		142	148	237	240	326	330	416	418	120	130	228	248	332	359	438	438	147	147	227	233	302	322	401	410	120	129	180	182	310	326	425	440
SA388	Charger	yes	148	154	252	252	330	332	412	426	118	128	232	236	355	359	416	424	147	151	227	227	322	322	410	410	116	123	184	196	320	320	450	460
SB132	Charger		148	154	252	252	330	332	412	426	118	128	232	236	355	359	416	424	147	151	227	227	322	322	410	410	116	123	184	196	320	320	450	460
SA291	Cherry Self fer 46	yes	132	138	237	237	313	313	418	418	130	132	232	238	357	357	428	438	147	147	246	246	302	316	401	401	120	120	182	182	318	318	425	460
SA280	Chlumecka cerna	yes	142	148	237	252	313	330	416	418	118	130	232	248	359	361	426	438	141	147	227	246	300	322	408	412	120	129	182	184	310	316	440	458
SB069	Chlumecka cerna		142	148	237	252	313	330	416	418	118	130	232	248	359	361	426	438	141	147	227	246	300	322	408	412	120	129	182	184	310	316	440	458
SA769	Chlumecka cerna		142	148	237	252	313	330	416	418	118	130	232	248	359	361	426	438	141	147	227	246	300	322	408	412	120	129	182	184	310	316	440	458
SA770	Chlumecka cerna		142	148	237	252	313	330	416	418	118	130	232	248	359	361	426	438	141	147	227	246	300	322	408	412	120	129	182	184	310	316	440	458
SD119	Christiana	yes	138	142	242	252	330	330	418	424	114	130	234	238	357	359	428	430	145	145	233	246	302	304	410	412	108	116	184	184	318	330	434	440
SD226	Christiana		138	142	242	252	330	330	418	424	114	130	234	238	357	359	428	430	145	145	233	246	302	304	410	412	108	116	184	184	318	330	434	440
SA179	Ijunskaja Rannaja	yes	136	148	252	252	330	332	408	424	124	130	232	248	332	353	424	426	141	153	233	246	304	304	412	416	116	129	184	200	310	320	440	458
SA499	Inga Mladi		136	142	240	252	330	330	424	424	118	132	232	248	359	361	426	428	141	151	227	246	304	304	410	412	116	120	184	186	320	320	440	446
SB384	Inga Mladi	yes	136	142	240	252	330	330	424	424	118	134	232	248	359	361	426	428	141	151	227	246	304	304	410	412	116	120	184	186	320	320	440	446
SD108	Irena		142	148	244	252	330	340	424	430	120	124	232	238	351	351	416	438	145	151	227	246	304	316	386	410	108	116	184	196	310	326	440	458
SD215	Irena		142	148	244	252	330	340	424	430	120	124	232	238	351	351	416	438	145	151	227	246	304	316	386	410	108	116	184	196	310	326	440	458
SC917	Irena	yes	142	148	244	252	330	340	424	430	120	124	232	238	351	351	416	438	145	151	227	246	304	316	386	410	108	116	184	196	310	326	440	458
SC918	Irena		142	148	244	252	330	340	424	430	120	124	232	238	351	351	416	438	145	151	227	246	304	316	386	410	108	116	184	196	310	326	440	458
SC919	Irena		142	148	244	252	330	340	424	430	120	124	232	238	351	351	416	438	145	151	227	246	304	316	386	410	108	116	184	196	310	326	440	458
SA451	Italia 14	yes	148	148	240	252	313	330	424	426	126	130	232	248	332	355	424	426	147	151	227	246	314	322	408	412	116	129	182	184	320	326	425	425
SB181	Italia 14		148	148	240	252	313	330	424	426	126	130	232	248	332	355	424	426	147	151	227	246	314	322	408	412	116	129	182	184	320	326	425	425
SB176	Italia 2	yes	136	148	252	252	313	313	424	426	120	126	232	248	355	357	424	430	147	151	227	239	304	314	410	410	116	125	184	184	320	328	440	440
SB177	Italia 2		136	148	252	252	313	313	424	426	120	126	232	248	355	357	424	430	147	151	227	239	304	314	410	410	116	125	184	184	320	328	440	440
SB264	Jacinta	yes	132	142	237	237	330	332	416	418	114	130	230	230	361	363	430	438	141	147	227	233	304	322	386	408	120	120	196	196	316	318	425	446
SB265	Jacinta		132	142	237	237	330	332	416	418	114	130	230	230	361	363	430	438	141	147	227	233	304	322	386	408	120	120	196	196	316	318	425	446
SD117	Jacinta		132	142	237	237	330	332	416	418	114	130	230	230	361	363	430	438	141	147	227	233	304	322	386	408	120	120	196	196	316	318	425	446
SD224	Jacinta		132	142	237	237	330	332	416	418	114	130	230	230	361	363	430	438	141	147	227	233	304	322	386	408	120	120	196	196	316	318	425	446
SD172	Janovka msenska	yes	142	150	237	252	330	332	416	424	114	118	230	244	353	359	426	428	147	151	233	246	306	322	396	410	116	129	182	184	318	318	425	446
SD206	Janovka msenska		142	150	237	252	330	332	416	424	114	118	230	244	353	359	426	428	147	151	233	246	306	322	396	410	116	129	182	184	318	318	425	446
SA960	Jubilee		138	142	240	252	313	330	408	426	118	128	228	232	357	361	430	438	145	147	227	233	300	304	408	408	123	125	182	182	310	330	434	446
SA986	Jubilee		138	142	240	252	313	330	408	426	118	128	228	232	357	361	430	438	145	147	227	233	300	304	408	408	123	125	182	182	310	330	434	446
SA302	Jubileu	yes	148	150	242	252	330	332	408	412	118	132	228	232	332	357	428	438	141	153	233	246	300	304	408	412	125	125	186	200	310	320	446	450
SD133	Justyna		138	142	252	252	330	340	424	424	128	130	238	248	351	357	416	438	145	145	227	233	308	322	410	412	108	108	184	184	318	330	434	440
SD240	Justyna		138	142	252	252	330	340	424	424	128	130	238	248	351	357	416	438	145	145	227	233	308	322	410	412	108	108	184	184	318	330	434	440
SA124	Justyna	yes	138	142	252	252	330	340	424	424	128	130	238	248	351	357	416	438	145	145	227	233	308	322	410	412	108	108	184	184	318	330	434	440
SB266	Justyna		138	142	252	252	330	340	424	424	128	130	238	248	351	357	416	438	145	145	227	233	308	322	410	412	108	108	184	184	318	330	434	440
SA702	Karesova		132	142	237	252	332	340	418	418	118	130	230	248	361	363	416	430	141	151	227	239	322	322	386	401	120	120	182	196	318	318	440	446
SA703	Karesova		132	142	237	252	332	340	418	418	118	130	230	248	361	363	416	430	141	151	227	239	322	322	386	401	120	120	182	196	318	318	440	446
SA155	Karesova	yes	132	142	237	252	332	340	418	418	118	130	230	248	361	363	416	430	141	151	227	239	322	322	386	401	120	120	182	196	318	318	440	446
SD112	Karesova		132	142	237	252	332	340	418	418	118	130	230	248	361	363	416	430	141	151	227	239	322	322	386	401	120	120	182	196	318	318	440	446
SD219	Karesova		132	142	237	252	332	340	418	418	118	130	230	248	361	363	416	430	141	151	227	239	322	322	386	401	120	120	182	196	318	318	440	446
SA118	Kasandra	yes	136	142	252	252	330	332	418	424	120	128	232	238	353	357	428	430	145	151	246	246	314	320	410	410	116	120	184	184	310	332	434	458
SB255	Kasandra		136	142	252	252	330	332	418	424	120	128	232	238	353	357	428	430	145	151	246	246	314	320	410	410	116	120	184	184	310	332	434	458
SD114	Kasandra		136	142	252	252	330	332	418	424	120	128	232	238	353	357	428	430	145	151	246	246	314	320	410	410	116	120	184	184	310	332	434	458
SD221	Kasandra		136	142	252	252	330	332	418	424	120	128	232	238	353	357	428	430	145	151	246	246	314	320	410	410	116	120	184	184	310	332	434	458
SD150	Kassins Frühe		136	148	237	237	330	340	424	426	114	126	238	238	351	361	426	438	147	151	227	246	314	314	386	416	123	123	196	200	316	320	434	458
SD184	Kassins Frühe		136	148	237	237	330	340	424	426	114	126	238	238	351	361	426	438	147	151	227	246	314	314	386	416	123	123	196	200	316	320	434	458
SA147	Kassins Frühe		136	148	237	237	330	340	424	426	114	126	238	238	351	361	426	438	147	151	227	246	314	314	386	416	123	123	196	200	316	320	434	458
SB006	Kassins Frühe		136	148	237	237	330	340	424	426	114	126	238	238	351	361	426	438	147	151	227	246	314	314	386	416	123	123	196	200	316	320	434	458
SA146	Kassins Frühe	yes	136	148	237	237	330	340	424	426	114	126	238	238	351	361	426	438	147	151	227	246	314	314	386	416	123	123	196	200	316	320	434	458
SB005	Kassins Frühe		136	148	237	237	330	340	424	426	114	126	238	238	351	361	426	438	147	151	227	246	314	314	386	416	123	123	196	200	316	320	434	458
SA705	Kastanka = Early Rivers		138	142	242	252	313	332	418	426	114	118	230	248	353	359	426	430	141	151	227	239	322	322	386	401	122	123	182	196	316	326	425	440
SB010	Kastanka = Early Rivers		138	142	242	252	313	332	418	426	114	118	230	248	353	359	426	430	141	151	227	239	322	322	386	401	122	123	182	196	316	326	425	440
SD111	Kastanka = Early Rivers		138	142	242	252	313	332	418	426	114	118	230	248	353	359	426	430	141	151	227	239	322	322	386	401	122	123	182	196	316	326	425	440
SD218	Kastanka = Early Rivers		138	142	242	252	313	332	418	426	114	118	230	248	353	359	426	430	141	151	227	239	322	322	386	401	122	123	182	196	316	326	425	440
SA152	Kastanka = Early Rivers	yes	138	142	242	252	313	332	418	426	114	118	230	248	353	359	426	430	141	151	227	239	322	322	386	401	122	123	182	196	316	326	425	440
SA495	Katalin	yes	132	142	240	252	330	340	416	424	120	128	232	238	351	363	438	438	147	147	233	246	306	314	416	416	116	120	200	200	318	320	425	458
SB221	Katalin		132	142	240	252	330	340	416	424	120	128	232	238	351	363	438	438	147	147	233	246	306	314	416	416	116	120	200	200	318	320	425	458
SA453	Kavics	yes	142	148	237	240	330	330	406	416	128	130	228	238	332	361	418	438	141	147	233	246	300	314	410	416	108	120	184	200	316	320	458	460
SB183	Kavics		142	148	237	240	330	330	406	416	128	130	228	238	332	361	418	438	141	147	233	246	300	314	410	416	108	120	184	200	316	320	458	460
SA129	Kisinevskaja	yes	132	148	237	252	326	340	424	426	126	130	226	244	349	361	426	428	141	151	233	233	312	314	394	408	108	120	182	196	318	330	446	460
SA993	Kisinevskaja		132	148	237	252	326	340	424	426	126	130	226	244	349	361	426	428	141	151	233	233	312	314	394	408	108	120	182	196	318	330	446	460
SA115	Klecanska	yes	142	142	240	252	326	330	406	408	128	132	228	244	359	361	418	424	131	141	227	233	300	302	396	416	116	125	182	200	316	330	458	460
SB268	Klecanska		142	142	240	252	326	330	406	408	128	132	228	244	359	361	418	424	131	141	227	233	300	302	396	416	116	125	182	200	316	330	458	460
SA190	Knauffs Schwarze	yes	136	148	240	252	330	330	418	424	114	128	228	228	351	361	426	430	141	151	227	246	300	300	386	416	120	123	196	200	316	324	425	434
SB030	Knauffs Schwarze		136	148	240	252	330	330	418	424	114	128	228	228	351	361	426	430	141	151	227	246	300	300	386	416	120	123	196	200	316	324	425	434
SA497	Konservnaja		136	136	237	242	332	340	418	424	114	132	232	232	353	361	428	438	147	153	227	233	304	316	394	412	125	129	184	196	320	326	425	450
SA969	Konservnaja		136	136	237	242	332	340	418	424	114	132	232	232	353	361	428	438	147	153	227	233	304	316	394	412	125	129	184	196	320	326	425	450
SD137	Kordia		136	142	252	252	330	340	406	424	120	130	230	238	351	359	416	428	145	151	233	246	304	308	410	412	108	116	184	184	310	318	440	460
SD244	Kordia		136	142	252	252	330	340	406	424	120	130	230	238	351	359	416	428	145	151	233	246	304	308	410	412	108	116	184	184	310	318	440	460
SA811	Kordia	yes	136	142	252	252	330	340	406	424	120	130	230	238	351	359	416	428	145	151	233	246	304	308	410	412	108	116	184	184	310	318	440	460
SA812	Kordia		136	142	252	252	330	340	406	424	120	130	230	238	351	359	416	428	145	151	233	246	304	308	410	412	108	116	184	184	310	318	440	460
SC922	Kordia		136	142	252	252	330	340	406	424	120	130	230	238	351	359	416	428	145	151	233	246	304	308	410	412	108	116	184	184	310	318	440	460
SC923	Kordia		136	142	252	252	330	340	406	424	120	130	230	238	351	359	416	428	145	151	233	246	304	308	410	412	108	116	184	184	310	318	440	460
SA660	Korvik	yes	132	142	252	252	330	340	416	424	114	130	230	232	351	363	426	428	141	151	233	239	308	314	410	416	116	129	184	200	318	330	434	440
SA183	Kunces Kirsche	yes	138	148	240	252	313	340	416	426	114	114	232	248	351	357	426	438	141	147	233	239	316	322	410	416	108	129	184	200	320	326	425	446
SA728	Kunces Kirsche		138	148	240	252	313	340	416	426	114	114	232	248	351	357	426	438	141	147	233	239	316	322	410	416	108	129	184	200	320	326	425	446
SA376	Ladeho pozdni		132	136	234	242	332	340	424	424	128	128	230	248	357	357	424	426	137	151	227	246	304	320	386	394	123	125	182	196	318	320	425	450
SA803	Ladzanska	yes	142	148	237	252	330	330	416	418	120	128	232	248	332	361	418	426	131	141	227	246	300	304	410	416	120	129	184	200	316	326	425	458
SA910	Ladzanska		142	148	237	252	330	330	416	418	120	128	232	248	332	361	418	426	131	141	227	246	300	304	410	416	120	129	184	200	316	326	425	458
SD169	Lambert		142	142	252	252	330	330	408	418	118	128	228	248	361	361	418	438	131	147	227	246	300	304	408	410	120	129	182	184	316	326	440	446
SD203	Lambert		142	142	252	252	330	330	408	418	118	128	228	248	361	361	418	438	131	147	227	246	300	304	408	410	120	129	182	184	316	326	440	446
SA810	Lambert		142	142	252	252	330	330	408	418	118	128	228	248	361	361	418	438	131	147	227	246	300	304	408	410	120	129	182	184	316	326	440	446
SA343	Lambert	yes	142	142	252	252	330	330	408	418	118	128	228	248	361	361	418	438	131	147	227	246	300	304	408	410	120	129	182	184	316	326	440	446
SA473	Lambert		142	142	252	252	330	330	408	418	118	128	228	248	361	361	418	438	131	147	227	246	300	304	408	410	120	129	182	184	316	326	440	446
SA491	Lambert		142	142	252	252	330	330	408	418	118	128	228	248	361	361	418	438	131	147	227	246	300	304	408	410	120	129	182	184	316	326	440	446
SA459	Lamida	yes	136	142	237	252	330	330	418	426	118	130	232	248	351	361	430	438	147	151	227	233	300	322	401	408	123	129	182	182	316	330	446	458
SB188	Lamida		136	142	237	252	330	330	418	426	118	130	232	248	351	361	430	438	147	151	227	233	300	322	401	408	123	129	182	182	316	330	446	458
SA953	Lapins	yes	138	142	242	252	313	330	416	418	114	130	234	248	357	361	430	438	131	145	227	227	302	322	410	412	116	120	184	184	318	330	434	446
SA978	Lapins		138	142	242	252	313	330	416	418	114	130	234	248	357	361	430	438	131	145	227	227	302	322	410	412	116	120	184	184	318	330	434	446
SC924	Lapins		138	142	242	252	313	330	416	418	114	130	234	248	357	361	430	438	131	145	227	227	302	322	410	412	116	120	184	184	318	330	434	446
SC925	Lapins		138	142	242	252	313	330	416	418	114	130	234	248	357	361	430	438	131	145	227	227	302	322	410	412	116	120	184	184	318	330	434	446
SA168	Leopoldova	yes	142	148	240	252	313	326	408	416	114	128	232	232	351	361	438	438	147	147	233	239	316	316	410	416	120	125	184	200	316	316	425	458
SB015	Leopoldova		142	148	240	252	313	326	408	416	114	128	232	232	351	361	438	438	147	147	233	239	316	316	410	416	120	125	184	200	316	316	425	458
SD158	Libejovicka		142	150	237	237	340	340	416	426	114	128	232	248	351	361	430	438	141	145	227	227	316	322	408	416	116	120	182	200	318	318	446	462
SD192	Libejovicka		142	150	237	237	340	340	416	426	114	128	232	248	351	361	430	438	141	145	227	227	316	322	408	416	116	120	182	200	318	318	446	462
SA714	Libejovicka	yes	142	150	237	237	340	340	416	426	114	128	232	248	351	361	430	438	141	145	227	227	316	322	408	416	116	120	182	200	318	318	446	462
SA834	Linda	yes	138	148	252	252	330	340	408	416	128	130	228	238	332	351	416	438	145	147	227	233	300	314	410	416	120	129	184	200	310	320	425	440
SB252	Livia	yes	132	142	252	252	313	330	406	418	130	130	230	248	351	363	416	438	141	145	239	246	304	322	401	412	108	116	182	184	318	326	440	446
SB253	Livia		132	142	252	252	313	330	406	418	130	130	230	248	351	363	416	438	141	145	239	246	304	322	401	412	108	116	182	184	318	326	440	446
SD134	Livia		132	142	252	252	313	330	406	418	130	130	230	248	351	363	416	438	141	145	239	246	304	322	401	412	108	116	182	184	318	326	440	446
SD241	Livia		132	142	252	252	313	330	406	418	130	130	230	248	351	363	416	438	141	145	239	246	304	322	401	412	108	116	182	184	318	326	440	446
SA696	Lyonska rana		136	150	242	252	332	332	412	424	124	132	232	232	353	357	424	428	151	153	233	246	304	320	410	412	116	125	184	186	320	320	450	458
SA861	Lyonska rana		136	150	242	252	332	332	412	424	124	132	232	232	353	357	424	428	151	153	233	246	304	320	410	412	116	125	184	186	320	320	450	458
SD159	Lyonska rana		136	150	242	252	332	332	412	424	124	132	232	232	353	357	424	428	151	153	233	246	304	320	410	412	116	125	184	186	320	320	450	458
SD193	Lyonska rana		136	150	242	252	332	332	412	424	124	132	232	232	353	357	424	428	151	153	233	246	304	320	410	412	116	125	184	186	320	320	450	458
SA143	Lyonska rana	yes	136	150	242	252	332	332	412	424	124	132	232	232	353	357	424	428	151	153	233	246	304	320	410	412	116	125	184	186	320	320	450	458
SA746	Magda	yes	142	154	252	252	330	332	424	426	118	120	230	248	359	361	426	438	141	147	227	246	304	318	386	410	116	123	184	196	310	310	425	446
SA747	Magda		142	148	252	252	330	332	424	426	118	120	230	248	359	361	426	438	141	147	227	246	304	318	386	410	116	123	184	196	310	310	425	446
SA219	Mamutka = Zeisbergrova	yes	142	148	240	252	313	326	416	418	118	130	228	246	351	361	426	438	141	147	233	239	322	322	410	416	120	129	184	200	326	326	425	425
SB049	Mamutka = Zeisbergrova		142	148	240	252	313	326	416	418	118	130	228	246	351	361	426	438	141	147	233	239	322	322	410	416	120	129	184	200	326	326	425	425
SA381	Margit	yes	138	150	237	252	330	340	416	426	114	128	232	238	332	351	416	438	141	145	227	246	314	318	401	410	108	120	182	184	318	320	460	460
SA926	Margit		138	150	237	252	330	340	416	426	114	128	232	238	332	351	416	438	141	145	227	246	314	316	401	410	108	120	182	184	318	320	460	460
SB240	Marta	yes	138	142	252	252	330	332	418	424	118	130	230	230	351	359	426	428	141	145	227	246	308	322	386	410	108	122	184	196	310	316	425	440
SB241	Marta		138	142	252	252	330	332	418	424	118	130	230	230	351	359	426	428	141	145	227	246	308	322	386	410	108	122	184	196	310	316	425	440
SD118	Marta		138	142	252	252	330	332	418	424	118	130	230	230	351	359	426	428	141	145	227	246	308	322	386	410	108	122	184	196	310	316	425	440
SD225	Marta		138	142	252	252	330	332	418	424	118	130	230	230	351	359	426	428	141	145	227	246	308	322	386	410	108	122	184	196	310	316	425	440
SA371	Mednanska	yes	142	142	237	252	330	330	408	418	118	128	228	232	361	361	418	438	131	147	227	233	300	308	408	416	120	125	182	200	316	316	446	458
SA162	Merchant	yes	132	136	252	252	330	332	424	426	118	132	232	232	353	357	424	428	151	151	233	239	304	316	408	412	120	125	182	184	320	320	425	458
SA868	Merchant		132	136	252	252	330	332	424	426	118	132	232	232	353	357	424	428	151	151	233	239	304	316	408	412	120	125	182	184	320	320	425	458
SA213	Merla	yes	136	142	240	242	332	332	424	426	118	128	232	248	357	361	424	428	137	151	227	239	306	316	386	412	120	125	184	196	320	326	425	440
SA879	Merla		136	142	240	242	332	332	424	426	118	128	232	248	357	361	424	428	137	151	227	239	306	316	386	412	120	125	184	196	320	326	425	440
SA737	Mermat	yes	136	138	240	252	330	332	426	426	130	130	248	248	357	359	418	430	131	151	227	239	302	304	401	412	108	108	182	184	320	332	440	446
SA738	Mermat		136	138	240	252	330	332	426	426	130	130	248	248	357	359	418	430	131	151	227	239	302	304	401	412	108	108	182	184	320	332	440	446
SA336	Merpet	yes	132	136	252	252	330	330	424	424	118	130	232	248	357	359	428	430	151	151	227	246	304	316	401	412	108	129	182	184	316	326	440	446
SA909	Merpet		132	136	252	252	330	330	424	424	118	130	232	248	357	359	428	430	151	151	227	246	304	316	401	412	108	129	182	184	316	326	440	446
SA364	Merton 11/45 USA	yes	142	150	252	252	330	340	408	418	130	130	232	248	351	361	418	438	131	141	227	233	306	316	401	416	120	129	182	200	318	326	446	446
SB122	Merton 11/45 USA		142	150	252	252	330	340	408	418	130	130	232	248	351	361	418	438	131	141	227	233	306	316	401	416	120	129	182	200	318	326	446	446
SA312	Merton 3/45 USA	yes	132	136	252	252	313	330	416	418	130	130	248	248	359	363	418	430	131	147	233	239	306	322	416	416	120	129	198	200	316	318	446	446
SB093	Merton 3/45 USA		132	136	252	252	313	330	416	418	130	130	248	248	359	363	418	430	131	147	233	239	306	322	416	416	120	129	198	200	316	318	446	446
SA310	Merton Bigarreau	yes	136	138	237	252	313	330	416	418	114	118	234	248	359	359	418	430	141	145	233	246	304	304	410	410	120	129	184	196	316	326	434	446
SB091	Merton Bigarreau		136	138	237	252	313	330	416	418	114	118	234	248	359	359	418	430	141	145	233	246	304	304	410	410	120	129	184	196	316	326	434	446
SA212	Merton Bounty	yes	132	148	237	237	313	330	416	426	130	132	242	248	351	353	428	438	147	147	227	233	314	322	401	412	108	129	182	184	320	326	425	440
SB387	Merton Bounty		132	148	237	237	313	330	416	426	130	132	242	248	351	353	428	438	147	147	227	233	314	322	401	412	108	129	182	184	320	326	425	440
SA166	Merton Crane	yes	132	142	252	252	330	340	416	426	130	132	242	248	357	361	426	426	141	147	233	233	302	304	408	416	108	129	196	200	318	326	440	446
SB014	Merton Crane		132	142	252	252	330	340	416	426	130	132	242	248	357	361	426	426	141	147	233	233	302	304	408	416	108	129	196	200	318	326	440	446
SA186	Merton Favourite	yes	138	148	237	252	313	330	418	426	114	132	238	248	353	359	426	426	141	145	227	239	314	322	401	410	108	120	182	196	318	326	425	434
SB026	Merton Favourite		138	148	237	252	313	330	418	426	114	132	238	248	353	359	426	426	141	145	227	239	314	322	401	410	108	120	182	196	318	326	425	434
SA188	Merton Glory	yes	132	136	240	252	330	332	424	426	118	130	232	248	357	359	428	430	145	151	227	239	304	316	401	412	108	120	182	184	320	326	425	440
SA158	Merton Heart	yes	136	148	237	237	332	340	426	426	130	132	238	248	351	357	428	438	145	151	233	233	314	322	401	412	108	129	182	184	318	326	425	440
SB011	Merton Heart		136	148	237	237	332	340	426	426	130	132	238	248	351	357	428	438	145	151	233	233	314	322	401	412	108	129	182	184	318	326	425	440
SA366	Merton Late	yes	132	142	242	252	330	332	408	424	118	128	232	248	357	361	424	426	137	141	227	246	306	320	386	410	125	125	184	196	320	326	440	450
SA187	Merton Premier	yes	132	148	240	252	313	326	416	418	114	128	232	242	351	363	430	430	141	147	233	239	316	322	386	416	116	120	196	200	318	326	446	460
SB027	Merton Premier		132	148	240	252	313	326	416	418	114	128	232	242	351	363	430	430	141	147	233	239	316	322	386	416	116	120	196	200	318	326	446	460
SA311	Merton Reward		148	148	244	252	330	340	416	426	114	126	232	242	351	351	426	438	141	145	227	246	318	318	386	416	108	123	196	198	316	328	446	458
SB092	Merton Reward	yes	148	148	242	250	330	340	416	430	114	124	232	242	351	351	426	434	141	145	227	246	310	314	386	412	108	131	196	200	316	326	444	458
SB036	Mohrenkirsche von Haase	yes	136	142	242	252	330	332	418	426	118	128	228	246	353	361	418	430	131	147	227	227	300	304	386	416	116	120	184	200	316	318	434	446
SA815	Moldavskaja cernaja		132	142	242	252	330	330	418	424	114	118	226	232	361	363	426	428	141	141	233	239	306	316	396	408	120	129	176	196	316	318	425	425
SA816	Moldavskaja cernaja		132	142	242	252	330	330	418	424	114	118	226	232	361	363	426	428	141	141	233	239	306	316	396	408	120	129	176	196	316	318	425	425
SA171	Mona Cherry	yes	138	142	252	252	330	330	418	424	128	128	230	248	361	363	418	430	131	151	227	233	304	322	410	418	108	120	182	184	326	330	440	458
SA871	Mona Cherry		138	142	252	252	330	330	418	424	128	128	230	248	361	363	418	430	131	151	227	233	304	322	410	418	108	120	182	184	326	330	440	458
SA687	Moravska Rychlice		138	148	237	252	330	340	426	426	118	130	238	244	359	361	426	426	131	141	233	233	302	314	394	410	108	120	184	196	320	330	425	460
SA130	Moravska Rychlice		138	148	237	252	330	340	426	426	118	130	238	244	359	361	426	426	131	141	233	233	302	314	394	410	108	120	184	196	320	330	425	460
SD095	Moreau	yes	136	138	240	242	332	332	412	426	120	132	232	238	353	359	424	426	149	151	246	246	304	316	410	412	116	125	184	184	310	320	440	458
SD260	Moreau		136	138	240	242	332	332	412	426	120	132	232	238	353	359	424	426	149	151	246	246	304	316	410	412	116	125	184	184	310	320	440	458
SA828	Moretta di Cazzano	yes	136	148	240	252	330	330	426	426	118	130	248	248	355	359	426	426	151	151	233	246	322	322	386	410	116	125	184	184	310	318	450	460
SA923	Moretta di Cazzano		136	148	240	252	330	330	426	426	118	130	248	248	355	359	426	426	151	151	233	246	322	322	386	410	116	125	184	184	310	318	450	460
SA474	Moser	yes	148	148	237	240	332	340	408	426	128	128	228	228	357	361	416	430	147	151	227	233	300	300	386	412	116	125	182	196	310	326	440	450
SB202	Moser		148	148	237	240	332	340	408	426	128	128	228	228	357	361	416	430	147	151	227	233	300	300	386	412	116	125	182	196	310	326	440	450
SA494	Moser		148	148	237	240	332	340	408	426	128	128	228	228	357	361	416	430	147	151	227	233	300	300	386	412	116	125	182	196	310	326	440	450
SB220	Moser		148	148	237	240	332	340	408	426	128	128	228	228	357	361	416	430	147	151	227	233	300	300	386	412	116	125	182	196	310	326	440	450
SA131	Muencheberger Fruehernte	yes	142	148	237	252	330	340	408	426	118	118	232	238	357	361	426	438	131	141	233	233	306	314	386	394	108	125	196	196	316	320	425	425
SA994	Muencheberger Fruehernte		142	148	237	252	330	340	408	426	118	118	232	238	357	361	426	438	131	141	233	233	306	314	386	394	108	125	196	196	316	320	425	425
SA403	Nalina	yes	136	148	237	240	330	332	418	426	114	132	238	248	353	361	424	426	141	147	239	246	316	322	401	410	116	123	182	184	320	320	434	458
SA850	Nalina		136	148	237	240	330	332	418	426	114	132	238	248	353	361	424	426	141	147	239	246	316	322	401	410	116	123	182	184	320	320	434	458
SA185	Namare		132	142	237	252	313	330	418	426	114	130	232	232	359	363	426	430	141	147	227	239	300	316	410	416	108	120	184	200	310	318	440	446
SB025	Namare	yes	132	142	237	252	313	330	418	426	114	130	232	232	359	363	426	430	141	147	227	239	300	316	410	416	108	120	184	200	310	316	440	446
SA417	Namosa	yes	132	148	237	252	313	330	418	426	118	130	228	232	361	363	426	438	141	141	227	239	300	316	410	416	108	125	182	200	316	318	446	458
SB370	Namosa		132	148	237	252	313	330	418	426	118	130	228	232	361	363	426	438	141	141	227	239	300	316	410	416	108	125	182	200	316	318	446	458
SA851	Namosa		132	148	237	252	313	330	418	426	118	130	228	232	361	363	426	438	141	141	227	239	300	316	410	416	108	125	182	200	316	318	446	458
SA438	Nanni	yes	142	148	237	240	332	340	424	424	114	126	230	238	351	361	426	426	135	151	227	227	304	314	408	416	123	125	196	200	316	320	425	458
SA286	Napoleonova	yes	132	150	237	252	313	340	418	426	114	130	232	248	351	363	430	438	141	147	227	239	316	322	401	416	108	120	182	200	320	326	446	460
SB073	Napoleonova		132	150	237	252	313	340	418	426	114	130	232	248	351	363	430	438	141	147	227	239	316	322	401	416	108	120	182	200	320	326	446	460
SD130	Napoleonova		132	150	237	252	313	340	418	426	114	130	232	248	351	365	430	438	141	147	227	239	316	322	401	416	108	120	182	200	318	326	446	460
SD237	Napoleonova		132	150	237	252	313	340	418	426	114	130	232	248	351	365	430	438	141	147	227	239	316	322	401	416	108	120	182	200	318	326	446	460
SA288	Napoleonova		132	150	237	252	313	340	418	426	114	130	232	248	351	363	430	438	141	147	227	239	316	322	401	416	108	120	182	200	318	326	446	460
SA774	Napoleonova		132	150	237	252	313	340	418	426	114	130	232	248	351	363	430	438	141	147	227	239	316	322	401	416	108	120	182	200	320	326	446	460
SA690	Nemecka rychlice		138	148	237	252	330	340	426	426	118	130	238	244	359	361	426	426	131	141	233	233	302	314	394	410	108	120	184	196	320	330	425	460
SA133	Nemecka rychlice	yes	138	148	237	252	330	340	426	426	118	130	238	244	359	361	426	426	131	141	233	233	302	314	394	410	108	120	184	196	320	330	425	460
SA256	Nero I	yes	136	136	240	242	330	332	426	426	120	128	230	232	353	353	416	426	141	147	246	246	304	308	386	410	116	116	184	196	310	318	440	450
SA889	Nero I		136	136	240	242	330	332	426	426	120	128	230	232	353	353	416	426	141	147	246	246	304	308	386	410	116	116	184	196	310	318	440	450
SA305	Nero II c1	yes	136	136	240	252	330	332	424	426	118	120	230	248	353	359	426	428	141	151	239	246	304	308	410	412	108	116	184	184	310	320	440	440
SB086	Nero II c1		136	136	240	252	330	332	424	426	118	120	230	248	353	359	426	428	141	151	239	246	304	308	410	412	108	116	184	184	310	320	440	440
SA281	New York 581 = Hudson	yes	136	142	242	252	330	332	418	424	128	128	242	248	357	361	426	438	147	151	227	227	300	320	394	410	120	125	182	184	320	320	425	440
SB070	New York 581 = Hudson		136	142	242	252	330	332	418	424	128	128	242	248	357	361	426	438	147	151	227	227	300	320	394	410	120	125	182	184	320	320	425	440
SA478	NY 1193	yes	142	148	237	252	330	330	408	426	114	128	228	248	361	363	418	438	147	147	233	246	300	304	408	410	116	120	182	196	316	326	440	458
SB208	NY 1193		142	148	237	252	330	330	408	426	114	128	228	248	361	363	418	438	147	147	233	246	300	304	408	410	116	120	182	196	316	326	440	458
SA440	NY 13688	yes	132	136	237	252	313	340	418	418	114	130	232	248	359	363	418	430	141	147	227	239	316	322	416	416	120	120	198	200	318	326	446	460
SB167	NY 13688		132	136	237	252	313	340	418	418	114	130	232	248	359	363	418	430	141	147	227	239	316	322	416	416	120	120	198	200	318	326	446	460
SA173	NY 1495	yes	142	150	252	252	313	332	418	418	114	114	230	248	351	353	426	438	141	147	227	239	322	322	401	401	108	122	182	182	318	326	425	446
SB019	NY 1495		142	150	252	252	313	332	418	418	114	114	230	248	351	353	426	438	141	147	227	239	322	322	401	401	108	122	182	182	318	326	425	446
SA324	NY 3308	yes	136	138	240	242	330	330	426	426	120	128	232	232	357	359	424	428	145	151	227	246	300	308	408	412	116	123	182	184	310	330	434	440
SB101	NY 3308		136	138	240	242	330	330	426	426	120	128	232	232	357	359	424	428	145	151	227	246	300	308	408	412	116	123	182	184	310	330	434	440
SA460	NY 5536	yes	132	150	237	252	313	313	418	426	114	114	230	248	351	363	426	438	141	147	239	239	322	322	401	416	108	108	182	200	326	326	425	446
SB190	NY 5536		132	150	237	252	313	313	418	426	114	114	230	248	351	363	426	438	141	147	239	239	322	322	401	416	108	108	182	200	326	326	425	446
SA322	NY 6476	yes	132	138	237	242	313	330	418	424	130	130	238	248	357	363	418	426	131	141	227	246	314	322	412	416	108	108	184	200	330	332	434	434
SB100	NY 6476		132	138	237	242	313	330	418	424	130	130	238	248	357	363	418	426	131	141	227	246	314	322	412	416	108	108	184	200	330	332	434	434
SA441	NY 8182 (Crispin)	yes	136	148	242	242	326	330	416	418	114	114	232	244	351	361	418	438	131	145	233	233	306	314	410	412	116	129	184	184	326	332	425	434
SB168	NY 8182 (Crispin)		136	148	242	242	326	330	416	418	114	114	232	244	351	361	418	438	131	145	233	233	306	314	410	412	116	129	184	184	326	332	425	434
SA443	NY 9801	yes	138	148	252	252	330	340	406	408	114	128	234	238	332	351	416	426	141	145	233	246	302	314	410	410	108	125	184	184	318	330	425	434
SB170	NY 9801		138	148	252	252	330	340	406	408	114	128	234	238	332	351	416	426	141	145	233	246	302	314	410	410	108	125	184	184	318	330	425	434
SD164	Oktavia		136	142	242	252	330	340	416	426	126	128	242	248	351	353	430	438	147	151	233	246	302	304	386	410	116	120	184	196	320	320	450	460
SD198	Oktavia		136	142	242	252	330	340	416	426	126	128	242	248	351	353	430	438	147	151	233	246	302	304	386	410	118	120	184	196	320	320	450	460
SA470	Oktavia	yes	136	142	242	252	330	340	416	426	126	128	242	248	351	353	430	438	147	151	233	246	302	304	386	410	116	120	184	196	320	320	450	460
SB123	Oktavia		136	142	242	252	330	340	416	426	126	128	242	248	351	353	430	438	147	151	233	246	302	304	386	410	116	120	184	196	320	320	450	460
SA304	Picanlon	yes	136	148	242	252	330	330	424	426	130	130	242	248	353	359	424	426	141	147	233	233	304	304	408	410	123	125	184	186	310	318	446	458
SA784	Picanlon		136	148	242	252	330	330	424	426	130	130	242	248	353	359	424	426	141	147	233	233	304	304	408	410	123	125	184	186	310	318	446	458
SA194	Pivka	yes	138	148	237	242	326	340	416	426	128	130	232	242	351	357	424	426	141	145	233	233	302	316	408	410	108	129	184	196	316	318	425	446
SA362	Pivovka	yes	142	148	237	240	326	330	416	426	114	132	242	248	351	355	430	438	141	151	233	233	304	322	401	408	116	129	182	196	320	326	425	458
SB120	Pivovka		142	148	237	240	326	330	416	426	114	132	242	248	351	355	430	438	141	151	233	233	304	322	401	408	116	129	182	196	320	326	425	458
SD124	Granat		136	142	240	252	330	332	408	426	118	118	230	232	359	361	428	438	131	141	233	239	308	316	410	418	108	120	182	184	310	320	440	458
SD231	Granat		136	142	240	252	330	332	408	426	118	118	230	232	359	361	428	438	131	141	233	239	308	316	410	418	108	120	182	184	310	320	440	458
SA745	Granat	yes	136	142	240	252	330	332	408	426	118	118	230	232	359	361	428	438	131	141	233	239	308	316	410	418	108	120	182	184	310	320	440	458
SA483	PN Odessa		142	150	252	252	313	330	408	426	118	130	248	248	351	361	438	438	141	147	227	239	300	322	408	416	108	125	182	200	310	326	440	460
SB211	PN Odessa		142	150	252	252	313	330	408	426	118	130	248	248	351	361	438	438	141	147	227	239	300	322	408	416	108	125	182	200	310	326	440	460
SA382	Pollux	yes	138	138	242	252	313	340	426	426	126	126	228	228	353	359	426	430	141	151	227	239	300	306	386	416	122	123	196	200	316	324	434	458
SA838	Pollux		138	138	242	252	313	340	426	426	126	126	228	228	353	359	426	430	141	151	227	239	300	306	386	416	122	123	196	200	316	324	434	458
SA167	Precoce Nero di Vignola	yes	136	148	242	252	330	332	412	424	126	128	230	232	355	359	416	426	147	155	227	239	314	322	386	394	108	108	182	196	318	326	425	450
SA716	Precoce Nero di Vignola		136	148	242	252	330	332	412	424	126	128	230	232	355	359	416	426	147	155	227	239	314	322	386	394	108	108	182	196	318	326	425	450
SA193	Preurodna srdcovka	yes	136	148	234	237	313	332	416	426	128	130	232	248	351	357	428	438	147	151	233	246	322	322	401	412	123	129	182	184	326	326	440	460
SB033	Preurodna srdcovka		136	148	234	237	313	332	416	426	128	130	232	248	351	357	428	438	147	151	233	246	322	322	401	412	123	129	182	184	326	326	440	460
SA354	Rainier	yes	136	138	242	252	330	330	408	416	114	114	232	234	357	361	418	430	131	145	233	233	306	322	410	412	116	129	184	200	330	332	434	458
SA814	Rainier		136	138	242	252	330	330	408	416	114	114	232	234	357	361	418	430	131	145	233	233	306	322	410	412	116	129	184	200	330	332	434	458
SD180	Ramon Oliva	yes	136	142	229	242	330	330	406	436	126	128	232	238	349	361	426	438	145	147	239	246	314	314	410	416	108	108	184	200	310	324	425	446
SD214	Ramon Oliva		136	142	229	242	330	330	406	436	126	128	232	238	349	361	426	438	145	147	239	246	314	314	410	416	108	108	184	200	310	324	425	446
SA694	Rana Laskovka	yes	138	142	242	252	332	340	408	426	118	118	230	232	359	361	424	430	141	151	227	233	304	322	386	401	122	129	182	184	326	326	425	450
SA695	Rana Laskovka		138	142	242	252	332	340	408	426	118	118	230	232	359	361	424	430	141	151	227	233	304	322	386	401	122	129	182	184	326	326	425	450
SA208	Rebekka	yes	136	142	242	242	330	332	426	426	128	128	228	242	353	355	426	430	151	151	246	246	300	302	386	386	116	116	184	196	320	326	434	450
SB043	Rebekka		136	142	242	242	330	332	426	426	128	128	228	242	353	355	426	430	151	151	246	246	300	302	386	386	116	116	184	196	320	326	434	450
SD141	Regina		136	142	240	242	332	340	406	426	126	130	242	248	351	353	416	430	145	151	233	246	302	304	386	416	108	116	196	200	318	320	450	460
SD248	Regina		136	142	240	242	332	340	406	426	126	130	242	248	351	353	416	430	145	151	233	246	302	304	386	416	108	116	196	200	318	320	450	460
SA472	Regina	yes	136	142	240	242	332	340	406	426	126	130	242	248	351	353	416	430	145	151	233	246	302	304	386	416	108	116	196	200	318	320	450	460
SC931	Regina		136	142	240	242	332	340	406	426	126	130	242	248	351	353	416	430	145	151	233	246	302	304	386	416	108	116	196	200	318	320	450	460
SC932	Regina		136	142	240	242	332	340	406	426	128	130	242	248	351	353	416	430	145	151	233	246	302	304	386	416	108	116	196	200	318	320	450	460
SA326	Reidler	yes	136	138	234	234	330	340	426	426	128	128	232	240	351	357	424	426	147	151	233	233	318	322	412	418	116	116	182	196	318	326	450	458
SB103	Reidler		136	138	234	234	330	340	426	426	128	128	232	240	351	357	424	426	147	151	233	233	316	322	412	418	116	116	182	196	318	326	450	458
SD091	Reverchon	yes	138	148	240	252	313	332	424	426	120	130	238	248	359	359	426	426	141	147	239	246	312	316	408	410	108	116	184	184	310	310	425	440
SD256	Reverchon		138	148	240	252	313	332	424	426	120	130	238	248	359	359	426	426	141	147	239	246	312	316	408	410	108	116	184	184	310	310	425	440
SD156	Rita	yes	148	148	237	237	326	332	424	424	114	130	232	232	361	363	426	428	131	141	233	246	304	312	416	416	108	120	200	200	318	326	446	458
SD190	Rita		148	148	237	237	326	332	424	424	114	130	232	232	361	363	426	428	131	141	233	246	304	312	416	416	108	120	200	200	318	326	446	458
SA134	Rivan	yes	142	142	252	252	332	340	418	426	118	128	230	248	353	361	424	426	141	145	227	233	304	322	386	408	120	123	184	196	310	316	425	446
SA692	Rivan		142	142	252	252	332	340	418	426	118	128	230	248	353	361	424	426	141	145	227	233	304	322	386	408	120	123	184	196	310	316	425	446
SD109	Rivan		142	142	252	252	332	340	418	426	118	128	230	248	353	361	424	426	141	145	227	233	304	322	386	408	120	123	184	196	310	316	425	446
SD216	Rivan		142	142	252	252	332	340	418	426	118	128	230	248	353	361	424	426	141	145	227	233	304	322	386	408	120	123	184	196	310	316	425	446
SA698	Rossii de Bistrita	yes	136	142	242	252	330	332	408	412	118	132	232	248	353	361	424	426	141	153	227	246	300	304	412	416	125	125	184	200	316	320	446	458
SA699	Rossii de Bistrita		136	142	242	252	330	332	408	412	118	132	232	248	353	361	424	426	141	153	227	246	300	304	412	416	125	125	184	200	316	320	446	458
SA739	Roundel	yes	148	150	240	242	326	330	416	426	128	130	242	248	351	355	426	430	141	145	233	246	302	322	386	410	116	129	184	196	326	330	458	460
SA881	Roundel		148	150	240	242	326	330	416	426	128	130	242	248	351	355	426	430	141	145	233	246	302	322	386	410	116	129	184	196	326	330	458	460
SA384	Rum 1/23-4	yes	136	148	252	252	330	332	408	424	124	130	228	232	353	361	424	426	141	153	246	246	300	320	410	416	125	125	186	200	316	320	446	458
SB390	Rum 1/23-4		136	148	252	252	330	332	408	424	124	130	228	232	353	361	424	426	141	153	246	246	300	320	410	416	125	125	186	200	316	320	446	458
SA797	Rusalka	yes	136	148	240	252	330	340	406	408	118	128	248	248	351	359	418	424	131	151	233	233	304	322	408	410	108	125	184	196	326	326	425	440
SA798	Rusalka		136	148	240	252	330	340	406	408	118	128	248	248	351	359	418	424	131	151	233	233	304	322	408	410	108	125	184	196	326	326	425	440
SD147	Rychlice		138	148	237	252	330	340	426	426	118	130	238	244	359	361	426	426	131	141	233	233	302	314	394	410	108	120	184	196	320	330	425	460
SD181	Rychlice		138	148	237	252	330	340	426	426	118	130	238	244	359	361	426	426	131	141	233	233	302	314	394	410	108	120	184	196	320	330	425	460
SA462	Salmo	yes	138	142	242	252	330	330	408	418	118	130	228	234	357	361	418	418	131	131	233	246	300	302	408	412	108	129	182	184	326	330	446	458
SA484	Salmo		138	142	242	252	330	330	408	418	118	130	228	234	357	361	418	418	131	131	233	246	300	302	408	412	108	129	182	184	326	330	446	458
SA772	Sam	yes	132	142	252	252	313	330	418	418	128	130	228	238	361	363	430	438	145	147	239	246	300	314	408	412	120	120	182	184	318	326	440	446
SA895	Sam		132	142	252	252	313	330	418	418	128	130	228	238	361	363	430	438	145	147	239	246	300	314	408	412	120	120	182	184	318	326	440	446
SD127	Sam		132	142	252	252	313	330	418	418	128	130	228	238	361	363	430	438	145	147	239	246	300	314	408	412	120	120	182	184	318	326	440	446
SD234	Sam		132	142	252	252	313	330	418	418	128	130	228	238	361	363	430	438	145	147	239	246	300	314	408	412	120	120	182	184	318	326	440	446
SD092	Sumste (Samba)		138	142	252	252	313	330	416	418	114	128	234	248	357	361	438	438	131	141	227	227	302	322	410	410	116	129	184	184	318	330	434	446
SD257	Sumste (Samba)		138	142	252	252	313	330	416	418	114	128	234	248	357	361	438	438	131	141	227	227	302	322	410	410	116	129	184	184	318	330	434	446
SB470	Sumste (Samba)	yes	138	142	252	252	313	330	416	418	114	128	234	248	357	361	438	438	131	141	227	227	302	322	410	410	116	129	184	184	318	330	434	446
SB471	Sumste (Samba)		138	142	252	252	313	330	416	418	114	128	234	248	357	361	438	438	131	141	227	227	302	322	410	410	116	129	184	184	318	330	434	446
SB248	Sandra	yes	142	142	252	252	330	330	416	424	118	130	232	238	351	361	428	430	151	151	246	246	304	306	410	416	116	129	184	200	310	326	425	440
SB249	Sandra		142	142	252	252	330	330	416	424	118	130	232	238	351	361	428	430	151	151	246	246	304	306	410	416	116	129	184	200	310	326	425	440
SA607	Sandra Rose	yes	138	148	242	252	313	330	416	418	130	130	228	234	351	361	418	418	131	147	227	233	314	322	410	410	108	116	184	184	316	332	440	458
SA608	Sandra Rose		138	148	242	252	313	330	416	418	130	130	228	234	351	361	418	418	131	147	227	233	314	322	410	410	108	116	184	184	316	332	440	458
SA609	Santina	yes	136	142	252	252	330	330	418	418	118	128	228	238	357	359	418	430	131	145	227	233	300	314	410	412	120	120	184	184	318	326	440	446
SA610	Santina		136	142	252	252	330	330	418	418	118	128	228	238	357	359	418	430	131	145	227	233	300	314	410	412	120	120	184	184	318	326	440	446
SD093	Satin	yes	136	142	242	252	313	330	408	418	114	130	228	234	357	359	430	430	131	145	227	233	300	302	410	410	108	116	184	184	318	318	446	446
SD258	Satin		136	142	242	252	313	330	408	418	114	130	228	234	357	359	430	430	131	145	227	233	300	302	410	410	108	116	184	184	318	318	446	446
SA725	Semenac c. 13	yes	142	142	242	252	330	332	416	426	118	118	230	232	353	361	418	430	131	151	227	246	306	322	401	416	122	129	182	200	326	326	425	440
SA875	Semenac c. 13		142	142	242	252	330	332	416	426	118	118	230	232	353	361	418	430	131	151	227	246	306	322	401	416	122	129	182	200	326	326	425	440
SA135	Seneca	yes	142	142	252	252	332	340	408	426	118	118	228	230	353	361	424	430	151	151	227	233	300	322	386	386	122	129	184	196	316	326	440	440
SA995	Seneca		142	142	252	252	332	340	408	426	118	118	228	230	353	361	424	430	151	151	227	233	300	322	386	386	122	129	184	196	316	326	440	440
SA351	Schauenburger	yes	142	148	242	252	330	330	424	426	128	130	230	232	361	361	426	438	141	147	233	246	300	304	386	416	123	125	196	200	310	326	440	446
SB115	Schauenburger		142	148	242	252	330	330	424	426	128	130	230	232	361	361	426	438	141	147	233	246	300	304	386	416	123	125	196	200	310	326	440	446
SA338	Schmidt	yes	132	148	237	252	313	326	418	424	126	130	238	248	351	363	438	438	141	147	233	239	314	322	401	416	108	120	182	200	316	318	446	460
SA801	Schmidt		132	148	237	252	313	326	418	424	126	130	238	248	351	363	438	438	141	147	233	239	314	322	401	416	108	120	182	200	316	318	446	460
SD161	Schneiders Spaete Knorpelkirsche	yes	138	142	240	252	330	340	406	416	128	130	238	248	332	351	416	438	145	147	233	246	304	314	410	416	108	120	184	200	318	320	425	458
SD195	Schneiders Spaete Knorpelkirsche		138	142	240	252	330	340	406	416	128	130	238	248	332	351	416	438	145	147	233	246	304	314	410	416	108	120	184	200	318	320	425	458
SB214	Schneiders Spaete Knorpelkirsche		138	142	240	252	330	340	406	416	128	130	238	248	332	351	416	438	145	147	233	246	304	314	410	416	108	120	184	200	318	320	425	460
SB215	Schneiders Spaete Knorpelkirsche		138	142	240	252	330	340	406	416	128	130	238	248	332	351	416	438	145	147	233	246	304	314	410	416	108	120	184	200	318	320	425	460
SB009	Schoene von Marienhoehe		138	142	242	252	313	332	418	426	114	118	230	248	353	359	426	430	141	151	227	239	322	322	386	401	122	123	182	196	316	326	425	440
SA170	Schubacks Fruehe Schwarze	yes	142	150	242	252	330	332	426	426	126	128	228	242	355	361	418	426	131	151	246	246	300	302	386	386	116	116	196	200	320	326	434	446
SB017	Schubacks Fruehe Schwarze		142	150	242	252	330	332	426	426	126	128	228	242	355	361	418	426	131	151	246	246	300	302	386	386	116	116	196	200	320	326	434	446
SB060	Schwarze von Loberot		142	148	237	252	330	330	416	424	118	128	228	232	332	361	418	426	131	141	227	227	300	300	410	416	125	129	184	200	316	326	425	446
SB060b	Schwarze von Loberot		142	148	237	252	330	330	416	424	118	128	228	232	332	361	418	426	131	141	227	227	300	300	410	416	125	129	184	200	316	326	425	446
SA246	Simonis	yes	136	142	237	252	330	330	416	424	118	130	238	244	359	361	426	438	151	151	239	246	304	312	410	412	108	129	184	196	318	318	440	458
SA753	Simonis		136	142	237	252	330	330	416	424	118	130	238	244	359	361	426	438	151	151	239	246	304	312	410	412	108	129	184	196	318	318	440	458
SA752	Simonis (susp.)	yes	148	166	242	242	330	340	426	426	118	128	246	248	355	359	424	424	151	151	227	227	304	314	408	418	108	108	182	196	318	320	450	450
SA887	Simonis (susp.)		148	166	242	242	330	340	426	426	118	128	246	248	355	359	424	424	151	151	227	227	304	314	408	418	108	108	182	196	318	320	450	450
SD173	Skalka	yes	136	148	242	252	326	330	424	424	120	126	228	232	353	359	416	438	147	151	233	239	302	314	410	412	123	125	180	184	310	318	440	446
SD207	Skalka		136	148	242	252	326	330	424	424	120	126	228	232	353	359	416	438	147	151	233	239	302	314	410	412	123	125	180	184	310	318	440	446
SA567	Skeena	yes	136	142	242	252	330	330	408	416	114	130	234	234	357	361	418	438	131	131	227	246	302	302	410	412	108	116	184	184	326	326	446	458
SA568	Skeena		136	142	242	252	330	330	408	416	114	130	234	234	357	361	418	438	131	131	227	246	302	302	410	412	108	116	184	184	326	326	446	458
SD094	Skeena		136	142	242	252	330	330	408	416	114	130	234	234	357	361	418	438	131	131	227	246	302	302	410	412	108	116	184	184	326	326	446	458
SD259	Skeena		136	142	242	252	330	330	408	416	114	130	234	234	357	361	418	438	131	131	227	246	302	302	410	412	108	116	184	184	326	326	446	458
SA136	Skierniewice		138	138	252	252	313	340	416	426	114	118	244	248	351	359	426	440	131	147	233	239	302	322	394	410	120	129	184	196	320	332	425	446
SA996	Skierniewice	yes	138	138	252	252	313	340	416	426	114	118	244	248	351	359	426	438	131	147	233	239	302	322	394	410	120	129	184	196	320	330	425	446
SA137	Skierniewice		138	138	252	252	313	340	416	426	114	118	244	248	351	359	426	438	131	147	233	239	302	322	394	410	120	129	184	196	320	330	425	446
SA997	Skierniewice		138	138	252	252	313	340	416	426	114	118	244	248	351	359	426	438	131	147	233	239	302	322	394	410	120	129	184	196	320	330	425	446
SA164	Sofijskaja ranaja	yes	136	142	252	252	330	332	408	418	118	130	230	248	353	359	418	430	131	141	227	246	304	322	401	416	122	129	182	200	316	326	440	440
SA379	Solimavi	yes	132	142	237	252	330	330	424	424	120	128	228	232	361	363	426	438	147	147	227	246	306	316	416	418	116	120	182	200	318	320	425	458
SB130	Solimavi		132	142	237	252	330	330	424	424	120	128	228	232	361	363	426	438	147	147	227	246	306	316	416	418	116	120	182	200	318	320	425	458
SA428	Solnecnyj sar	yes	132	150	237	237	330	340	416	426	114	114	248	248	351	355	430	440	147	147	227	246	316	322	401	416	108	108	182	200	318	318	446	460
SB151	Solnecnyj sar		132	150	237	237	330	340	416	426	114	114	248	248	351	355	430	440	147	147	227	246	316	322	401	416	108	108	182	200	318	318	446	460
SA611	Sonata	yes	138	142	242	252	313	330	408	416	114	130	228	234	359	361	430	438	131	131	227	227	300	302	410	410	116	120	184	184	318	318	434	446
SB429	Sonata		138	142	242	252	313	330	408	416	114	130	228	234	359	361	430	438	131	131	227	227	300	302	410	410	116	120	184	184	318	318	434	446
SA277	Spansche Knorpel	yes	136	148	234	240	313	340	416	426	126	130	232	248	351	361	418	438	147	147	233	239	316	316	410	416	108	129	184	200	316	318	446	460
SA387	Sparkle	yes	138	138	240	242	313	326	416	426	130	130	232	248	357	357	424	438	141	151	233	239	306	322	410	416	116	123	184	200	316	330	434	458
SB131	Sparkle		138	138	240	242	313	326	416	426	130	130	232	248	357	357	424	438	141	151	233	239	306	322	410	416	116	123	184	200	316	330	434	458
SA165	Spitze Braune	yes	136	136	252	252	313	332	418	424	118	130	228	248	353	359	418	430	141	147	227	239	300	322	386	410	108	116	184	184	318	326	434	440
SB013	Spitze Braune		136	136	252	252	313	332	418	424	118	130	228	248	353	359	418	430	141	147	227	239	300	322	386	410	108	116	184	184	318	326	434	440
SD174	Srdcovka preurodna	yes	138	142	237	242	313	330	418	418	114	128	232	248	359	361	426	430	141	145	233	239	316	322	410	416	120	120	196	200	316	320	425	434
SD208	Srdcovka preurodna		138	142	237	242	313	330	418	418	114	128	232	248	359	361	426	430	141	145	233	239	316	322	410	416	120	120	196	200	316	320	425	434
SA261	Star	yes	142	148	237	252	313	330	418	418	128	130	228	238	351	361	418	438	131	141	227	239	300	314	401	410	108	129	182	184	316	318	440	446
SB058	Star		142	148	237	252	313	330	418	418	128	130	228	238	351	361	418	438	131	141	227	239	300	314	401	410	108	129	182	184	316	318	440	446
SB083	Stark Gold Sweet Cherry		136	148	237	242	326	340	418	426	114	128	232	244	351	361	426	438	145	147	227	233	314	316	394	410	116	129	184	196	310	326	425	425
SA276	Starking Hardy Giant	yes	132	138	242	252	313	330	424	426	128	130	238	248	357	363	430	438	145	147	227	239	314	322	401	412	108	123	182	184	318	330	434	460
SB067	Starking Hardy Giant		132	138	242	252	313	330	424	426	128	130	238	248	357	363	430	438	145	147	227	239	314	322	401	412	108	123	182	184	318	330	434	460
SB152	Starkrimson cherry	yes	136	138	252	252	313	313	408	416	114	130	228	248	357	359	418	418	145	145	239	239	300	322	410	412	116	120	184	184	318	332	434	446
SB153	Starkrimson cherry		136	138	252	252	313	313	408	416	114	130	228	248	357	359	418	418	145	145	239	239	300	322	410	412	116	120	184	184	318	332	434	446
SB079	Stella		136	142	252	252	313	330	408	418	118	130	228	248	359	361	418	438	131	147	227	239	300	322	410	416	120	129	184	198	318	326	440	446
SB080	Stella		136	142	252	252	313	330	408	418	118	130	228	248	359	361	418	438	131	147	227	239	300	322	410	416	120	129	184	198	318	326	440	446
SD090	Stella		136	142	252	252	313	330	408	418	118	130	228	248	359	361	418	438	131	147	227	239	300	322	410	416	120	129	184	198	318	326	440	446
SD255	Stella		136	142	252	252	313	330	408	418	118	130	228	248	359	361	418	438	131	147	227	239	300	322	410	416	120	129	184	198	318	326	440	446
SA292	Stella	yes	136	142	252	252	313	330	408	418	118	130	228	248	359	361	418	438	131	147	227	239	300	322	410	416	120	129	184	198	318	326	440	446
SB218	Stella		136	142	252	252	313	330	408	418	118	130	228	248	359	361	418	438	131	147	227	239	300	322	410	416	120	129	184	198	318	326	440	446
SA449	Stella		136	142	252	252	313	330	408	418	118	130	228	248	359	361	418	438	131	147	227	239	300	322	410	416	120	129	184	198	318	326	440	446
SB180	Stella		136	142	252	252	313	330	408	418	118	130	228	248	359	361	418	438	147	147	227	239	300	322	410	416	120	129	184	198	318	326	440	446
SA289	Sue	yes	132	142	237	252	313	330	418	418	128	130	248	248	361	363	438	438	141	147	227	246	304	322	410	416	108	129	184	200	316	330	440	446
SB075	Sue		132	142	237	252	313	330	418	418	128	130	248	248	361	363	438	438	141	147	227	246	304	322	410	416	108	129	184	200	316	330	440	446
SA301	Summit	yes	138	142	252	252	330	330	418	418	128	130	238	248	357	361	430	430	145	145	233	246	314	322	410	412	116	120	184	184	318	332	434	446
SB084	Summit		138	142	252	252	330	330	418	418	128	130	238	248	357	361	430	430	145	145	233	246	314	322	410	412	116	120	184	184	318	332	434	446
SD089	Summit		138	142	252	252	330	330	418	418	128	130	238	248	357	361	430	430	145	145	233	246	314	322	410	412	116	120	184	184	318	332	434	446
SD254	Summit		138	142	252	252	330	330	418	418	128	130	238	248	357	361	430	430	145	145	233	246	314	322	410	412	116	120	184	184	318	332	434	446
SD103	Sumnue		138	148	252	252	330	330	418	418	128	130	228	234	351	357	418	438	131	141	227	233	300	302	410	410	108	129	184	184	318	330	434	446
SD268	Sumnue	yes	138	148	252	252	330	330	418	418	128	132	228	234	351	357	418	438	131	141	227	233	300	302	410	410	108	129	184	184	318	330	434	446
SA377	Sunburst	yes	138	142	252	252	313	330	408	418	114	130	228	234	357	361	418	430	145	147	227	227	300	322	410	410	108	129	184	184	326	332	434	440
SB128	Sunburst		138	142	252	252	313	330	408	418	114	130	228	234	357	361	418	430	145	147	227	227	300	322	410	410	108	129	184	184	326	332	434	440
SD105	Sunburst		138	142	252	252	313	330	408	418	114	130	228	234	357	361	418	430	145	147	227	227	300	322	410	410	108	129	184	184	326	332	434	440
SD270	Sunburst		138	142	252	252	313	330	408	418	114	130	228	234	357	361	418	430	145	147	227	227	300	322	410	410	108	129	184	184	326	332	434	440
SB182	Sunburst		138	142	252	252	313	330	408	418	114	130	228	234	357	361	418	430	145	147	227	227	300	322	410	410	108	129	184	184	326	332	434	440
SD020	PA1UNIBO (Sweet Aryana)	yes	138	138	252	252	313	332	416	426	128	130	234	238	357	357	418	428	145	147	233	239	316	322	401	412	116	123	184	184	310	330	434	458
SD021	PA1UNIBO (Sweet Aryana)		138	138	252	252	313	332	416	426	128	130	234	238	357	357	418	428	145	147	233	239	316	322	401	412	116	123	184	184	310	330	434	458
SD165	PA1UNIBO (Sweet Aryana)		138	138	252	252	313	332	416	426	128	130	234	238	357	357	418	428	145	147	233	239	316	322	401	412	116	123	184	184	310	330	434	458
SD199	PA1UNIBO (Sweet Aryana)		138	138	252	252	313	332	416	426	128	130	234	238	357	357	418	428	145	147	233	239	316	322	401	412	116	123	184	184	310	330	434	458
SC936	Sweet Early		138	138	240	252	313	332	418	424	124	130	234	238	357	359	426	430	145	147	227	233	302	316	410	412	108	116	184	184	320	330	434	458
SC937	Sweet Early		138	138	240	252	313	332	418	424	124	130	234	238	357	359	426	430	145	147	227	233	302	316	410	412	108	116	184	184	320	330	434	458
SA641	Sweet Early	yes	138	138	240	252	313	332	418	424	124	130	234	238	357	359	426	430	145	147	227	233	302	316	410	412	108	116	184	184	320	330	434	458
SD107	Sweet Early		138	138	240	252	313	332	418	424	124	130	234	238	357	359	426	430	145	147	227	233	302	316	410	412	108	116	184	184	320	330	434	458
SD272	Sweet Early		138	138	240	252	313	332	418	424	124	130	234	238	357	359	426	430	145	147	227	233	302	316	410	412	108	116	184	184	320	330	434	458
SD054	PA3UNIBO (Sweet Gabriel)		136	138	252	252	313	332	416	424	120	130	234	238	357	359	430	430	145	147	227	233	302	316	401	410	108	116	184	184	318	330	434	434
SD055	PA3UNIBO (Sweet Gabriel)		136	138	252	252	313	332	416	424	120	130	234	238	357	359	430	430	145	147	227	233	302	316	401	410	108	116	184	184	318	330	434	434
SC957	PA3UNIBO (Sweet Gabriel)	yes	136	138	252	252	313	332	416	424	120	130	234	238	357	359	430	430	145	147	227	233	302	316	401	410	108	116	184	184	318	330	434	434
SD166	PA3UNIBO (Sweet Gabriel)		136	138	252	252	313	332	416	424	120	130	234	238	357	359	430	430	145	147	227	233	302	316	401	410	108	116	184	184	318	330	434	434
SD200	PA3UNIBO (Sweet Gabriel)		136	138	252	252	313	332	416	424	120	130	234	238	357	359	430	430	145	147	227	233	302	316	401	410	108	116	184	184	318	330	434	434
SC959	PA2UNIBO (Sweet Lorenz)	yes	138	138	252	252	313	330	416	426	114	128	234	238	357	357	428	430	145	147	227	233	302	316	401	410	108	116	184	184	310	318	434	434
SC960	PA2UNIBO (Sweet Lorenz)		138	138	252	252	313	330	416	426	114	128	234	238	357	357	428	430	145	147	227	233	302	316	401	410	108	116	184	184	310	318	434	434
SD167	PA2UNIBO (Sweet Lorenz)		138	138	252	252	313	330	416	426	114	128	234	238	357	357	428	430	145	147	227	233	302	316	401	410	108	116	184	184	310	318	434	434
SD201	PA2UNIBO (Sweet Lorenz)		138	138	252	252	313	330	416	426	114	128	234	238	357	357	428	430	145	147	227	233	302	316	401	410	108	116	184	184	310	318	434	434
SC989	PA5UNIBO (Sweet Saretta)	yes	136	138	240	252	330	332	408	426	120	130	234	238	357	357	418	430	131	147	233	246	302	316	410	412	108	123	184	184	310	326	434	458
SC990	PA5UNIBO (Sweet Saretta)		136	138	240	252	330	332	408	426	120	130	234	238	357	357	418	430	131	147	233	246	302	316	410	412	108	123	184	184	310	326	434	458
SD168	PA5UNIBO (Sweet Saretta)		136	138	240	252	330	332	408	426	120	130	234	238	357	357	418	430	131	147	233	246	302	316	410	412	108	123	184	184	310	326	434	458
SD202	PA5UNIBO (Sweet Saretta)		136	138	240	252	330	332	408	426	120	130	234	238	357	357	418	430	131	147	233	246	302	316	410	412	108	123	184	184	310	326	434	458
SD096	Sweetheart		138	142	242	242	313	330	416	416	114	130	234	234	357	361	418	430	131	145	227	227	302	322	410	410	108	116	184	184	330	330	434	458
SD261	Sweetheart		138	142	242	242	313	330	416	416	114	130	234	234	357	361	418	430	131	145	227	227	302	322	410	410	108	116	184	184	330	330	434	458
SA569	Sweetheart	yes	138	142	242	242	313	330	416	416	114	130	234	234	357	361	418	430	131	145	227	227	302	322	410	410	108	116	184	184	330	330	434	458
SA570	Sweetheart		138	142	242	242	313	330	416	416	114	130	234	234	357	361	418	430	131	145	227	227	302	322	410	410	108	116	184	184	330	330	434	458
SA106	Sylvana	yes	136	138	242	252	330	340	416	424	120	130	230	234	351	357	428	430	145	145	233	246	302	308	412	412	108	116	184	184	310	332	434	440
SB233	Sylvana		136	138	242	252	330	340	416	424	120	130	230	234	351	357	428	430	145	145	233	246	302	308	412	412	108	116	184	184	310	332	434	440
SD126	Sylvana		136	138	242	252	330	340	416	424	120	130	230	234	351	357	428	430	145	145	233	246	302	308	412	412	108	116	184	184	310	332	434	440
SD233	Sylvana		136	138	242	252	330	340	416	424	120	130	230	234	351	357	428	430	145	145	233	246	302	308	412	412	108	116	184	184	310	332	434	440
SA434	Sylvia		132	138	252	252	313	313	418	418	130	130	228	234	357	361	430	438	145	147	227	239	300	302	408	410	108	120	182	184	318	332	446	458
SC946	Sylvia		132	138	252	252	313	313	418	418	130	130	228	234	357	361	430	438	145	147	227	239	300	302	408	410	108	120	182	184	318	332	446	458
SC947	Sylvia		132	138	252	252	313	313	418	418	130	130	228	234	357	361	430	438	145	147	227	239	300	302	408	410	108	120	182	184	318	332	446	458
SB159	Sylvia		132	138	252	252	313	313	418	418	130	130	228	234	357	361	430	438	145	147	227	239	300	302	408	410	108	120	182	184	318	332	446	458
SA454	4c-17-31 Sylvia		132	138	252	252	313	313	418	418	130	130	228	234	357	361	430	438	145	147	227	239	300	302	408	410	108	120	182	184	318	332	446	458
SB185	4c-17-31 Sylvia		132	138	252	252	313	313	418	418	130	130	228	234	357	361	430	438	145	147	227	239	300	302	408	410	108	120	182	184	318	332	446	458
SA531	Symphony	yes	138	142	242	252	330	330	416	418	114	130	234	248	361	361	438	438	131	131	227	227	322	322	410	412	116	120	184	184	332	334	434	446
SA476	Szegedi Orias	yes	136	150	237	242	332	340	412	426	114	130	238	248	351	357	428	438	141	153	227	246	322	322	401	408	108	125	182	182	318	320	434	446
SB205	Szegedi Orias		136	150	237	242	332	340	412	426	114	130	238	248	351	357	428	438	141	153	227	246	322	322	401	408	108	125	182	182	318	320	434	446
SA378	Szomoyai F	yes	132	146	252	252	330	330	426	426	118	130	218	232	363	365	438	438	145	147	227	227	304	316	394	416	120	120	184	200	316	413	450	458
SB129	Szomoyai F		132	146	252	252	330	330	426	426	118	130	218	232	363	365	438	438	145	147	227	227	304	316	394	416	120	120	184	200	316	413	450	458
SA138	Szwecija	yes	138	142	242	252	332	340	418	418	114	128	232	248	359	361	426	430	141	145	227	233	300	322	401	408	120	122	182	184	326	326	425	446
SA998	Szwecija		138	142	242	252	332	340	418	418	114	128	232	248	359	361	426	430	141	145	227	233	300	322	401	408	120	122	182	184	326	326	425	446
SB029	Sakvicka	yes	136	148	242	252	330	340	416	424	114	120	228	232	359	359	416	426	151	151	233	239	302	306	410	412	123	129	184	184	310	310	440	446
SA490	Svestickova	yes	132	148	237	240	326	340	424	424	126	130	232	238	355	363	426	438	147	147	227	233	304	306	386	416	108	116	196	200	310	320	434	446
SB219	Svestickova		132	148	237	240	326	340	424	424	126	130	232	238	355	363	426	438	147	147	227	233	304	306	386	416	108	116	196	200	310	320	434	446
SB242	Tamara	yes	136	138	242	252	330	332	418	424	114	114	232	248	357	361	430	438	145	147	233	233	304	322	410	412	108	125	184	184	316	330	425	434
SB243	Tamara		136	138	242	252	330	332	418	424	114	114	232	248	357	361	430	438	145	147	233	233	304	322	410	412	108	125	184	184	316	330	425	434
SD132	Tamara		136	138	242	252	330	332	418	424	114	114	232	248	357	361	430	438	145	147	233	233	304	322	410	412	108	125	184	184	316	330	425	434
SD239	Tamara		136	138	242	252	330	332	418	424	114	114	232	248	357	361	430	438	145	147	233	233	304	322	410	412	108	125	184	184	316	330	425	434
SC955	Tamara		136	138	242	252	330	332	418	424	114	114	232	248	357	361	430	438	145	147	233	233	304	322	410	412	108	125	184	184	316	330	425	434
SA176	Tavriscanka	yes	136	150	242	252	332	340	412	426	114	132	232	248	351	353	428	430	141	153	227	246	304	322	412	416	108	125	184	200	320	326	450	460
SB022	Tavriscanka		136	150	242	252	332	340	412	426	114	132	232	248	351	353	428	430	141	153	227	246	304	322	412	416	108	125	184	200	320	326	450	460
SB143	Techlovan	yes	138	142	252	252	313	330	406	418	114	120	230	234	351	357	416	430	145	151	227	246	302	308	410	412	108	116	184	184	318	332	434	460
SB204	Techlovan		138	142	252	252	313	330	406	418	114	120	230	234	351	357	416	430	145	151	227	246	302	308	410	412	108	116	184	184	318	332	434	460
SD128	Techlovan		138	142	252	252	313	330	406	418	114	120	230	234	351	357	416	430	145	151	227	246	302	308	410	412	108	116	184	184	318	332	434	460
SD235	Techlovan		138	142	252	252	313	330	406	418	114	120	230	234	351	357	416	430	145	151	227	246	302	308	410	412	108	116	184	184	318	332	434	460
SA778	Techlovicka I	yes	132	142	237	252	330	330	418	424	118	120	232	248	359	361	418	438	131	141	227	246	306	306	408	416	120	120	182	200	316	326	425	458
SA898	Techlovicka I		132	142	237	252	330	330	418	424	118	120	232	248	359	361	418	438	131	141	227	246	306	306	408	416	120	120	182	200	316	326	425	458
SA184	Teickners Schwarze Herzkirsche	yes	142	148	252	252	330	332	418	424	118	130	228	248	332	353	426	438	141	147	227	246	304	322	386	408	122	129	182	196	310	326	440	446
SB024	Teickners Schwarze Herzkirsche		142	148	252	252	330	332	418	424	118	130	228	248	332	353	426	438	141	147	227	246	304	322	386	408	122	129	182	196	310	326	440	446
SA433	Tilledaer Schwarze Princess		138	148	237	242	326	340	416	426	128	130	232	242	351	357	424	426	141	145	233	233	302	316	408	410	108	129	184	196	316	318	425	446
SB156	Tilledaer Schwarze Princess		138	148	237	242	326	340	416	426	128	130	232	242	351	357	424	426	141	145	233	233	302	316	408	410	108	129	184	196	316	318	425	446
SB260	Tim	yes	132	136	237	237	330	332	418	426	114	130	232	248	355	361	430	438	141	147	233	239	304	322	416	416	120	120	200	200	320	326	446	450
SD136	Tim		132	136	237	237	330	332	418	426	114	130	232	248	355	361	430	438	141	147	233	239	304	322	416	416	120	120	200	200	320	326	446	450
SD243	Tim		132	136	237	237	330	332	418	426	114	130	232	248	355	361	430	438	141	147	233	239	304	322	416	416	120	120	200	200	320	326	446	450
SA303	Timpurii de Bystrita	yes	142	150	252	252	330	332	424	424	118	132	228	232	353	361	428	438	147	153	233	246	300	304	408	412	125	125	182	184	310	320	440	450
SB085	Timpurii de Bystrita		142	150	252	252	330	332	424	424	118	132	228	232	353	361	428	438	147	153	233	246	300	304	408	412	125	125	182	184	310	320	440	450
SA169	Trusenskaja	yes	136	148	240	242	330	330	408	416	126	130	228	230	357	359	418	426	141	147	233	246	300	324	410	412	120	129	184	184	310	318	440	458
SB016	Trusenskaja		136	148	240	242	330	330	408	416	126	130	228	230	357	359	418	426	141	147	233	246	300	324	410	412	120	129	184	184	310	318	440	458
SA328	Ulster	yes	132	142	252	252	326	330	418	418	128	130	228	248	361	363	418	438	131	147	233	246	300	322	401	410	120	120	182	184	318	326	440	446
SB104	Ulster		132	142	252	252	326	330	418	418	128	130	228	248	361	363	418	438	131	147	233	246	300	322	401	410	120	120	182	184	318	326	440	446
SA318	Unterlaender	yes	142	148	237	252	330	330	416	424	118	128	228	232	332	361	418	426	131	141	227	227	300	300	410	416	125	129	184	200	316	326	425	446
SB097	Unterlaender		142	148	237	252	330	330	416	424	118	128	228	232	332	361	418	426	131	141	227	227	300	300	410	416	125	129	184	200	316	326	425	446
SB119	Uriase de Bystrita	yes	142	142	252	252	330	340	416	424	130	130	238	248	351	361	438	438	147	147	233	246	304	314	408	416	120	129	182	200	316	320	425	446
SA175	Valerij Tschkalov	yes	142	150	240	242	330	332	412	418	118	124	228	232	353	361	424	438	141	151	233	246	300	304	408	410	120	125	186	196	316	320	425	458
SB021	Valerij Tschkalov		142	150	240	242	330	332	412	418	118	124	228	232	353	361	424	438	141	151	233	246	300	304	408	410	120	125	186	196	316	320	425	460
SA209	Valeska	yes	132	136	242	252	330	330	426	426	126	128	228	232	353	363	430	430	149	151	239	246	300	316	386	386	108	116	184	196	320	320	446	458
SB044	Valeska		132	136	242	252	330	330	426	426	126	128	228	232	353	363	430	430	149	151	239	246	300	316	386	386	108	116	184	196	320	320	446	458
SA507	Van		138	138	242	252	313	330	416	418	114	130	234	248	357	357	418	430	131	145	227	233	302	322	410	412	108	116	184	184	330	332	434	458
SD129	Van		138	138	242	252	313	330	416	418	114	130	234	248	357	357	418	430	131	145	227	233	302	322	410	412	108	116	184	184	330	332	434	458
SD236	Van		138	138	242	252	313	330	416	418	114	130	234	248	357	357	418	430	131	145	227	233	302	322	410	412	108	116	184	184	330	332	434	458
SA313	Van		138	138	242	252	313	330	416	418	114	130	234	248	357	357	418	430	131	145	227	233	302	322	410	412	108	116	184	184	330	332	434	458
SB094	Van		138	138	242	252	313	330	416	418	114	130	234	248	357	357	418	430	131	145	227	233	302	322	410	412	108	116	184	184	330	332	434	458
SA294	Van	yes	138	138	242	252	313	330	416	418	114	130	234	248	357	357	418	430	131	145	227	233	302	322	410	412	108	116	184	184	330	332	434	458
SB109	Van		138	138	242	252	313	330	416	418	114	130	234	248	357	357	418	430	131	145	227	233	302	322	410	412	108	116	184	184	330	332	434	458
SA471	Van		138	138	242	252	313	330	416	418	114	130	234	248	357	357	418	430	131	145	227	233	302	322	410	412	108	116	184	184	330	332	434	458
SB198	Van		138	138	242	252	313	330	416	418	114	130	234	248	357	357	418	430	131	145	227	233	302	322	410	412	108	116	184	184	330	332	434	458
SB059	Vanda	yes	138	142	242	252	313	330	406	418	130	130	230	234	351	357	416	430	145	145	227	246	302	308	410	412	108	116	184	184	318	332	434	440
SB148	Vanda		138	142	242	252	313	330	406	418	130	130	230	234	351	357	416	430	145	145	227	246	302	308	410	412	108	116	184	184	318	332	434	440
SD125	Vanda		138	142	242	252	313	330	406	418	130	130	230	234	351	357	416	430	145	145	227	246	302	308	410	412	108	116	184	184	318	332	434	440
SD232	Vanda		138	142	242	252	313	330	406	418	130	130	232	234	351	357	416	430	145	145	227	246	302	308	410	412	108	116	184	184	318	332	434	440
SA222	Vega	yes	138	138	237	252	313	330	416	418	114	130	232	248	357	357	418	430	131	145	239	246	306	322	410	412	108	129	184	184	326	330	434	458
SB050	Vega		138	138	237	252	313	330	416	418	114	130	232	248	357	357	418	430	131	145	239	246	306	322	410	412	108	129	184	184	326	330	434	458
SA217	Velvet	yes	138	148	237	252	313	330	418	424	118	130	228	248	357	361	430	438	145	147	239	246	300	322	408	416	108	129	182	200	310	330	440	458
SB047	Velvet		138	148	237	252	313	330	418	424	118	130	228	248	357	361	430	438	145	147	239	246	300	322	408	416	108	129	182	200	310	330	440	458
SA270	Venus	yes	138	148	240	252	313	330	408	426	118	128	228	232	332	357	426	430	141	145	227	233	300	322	408	412	123	125	182	184	310	330	434	440
SB065	Venus		138	148	240	252	313	330	408	426	118	128	228	232	332	357	426	430	141	145	227	233	300	322	408	412	123	125	182	184	310	330	434	440
SA327	Vic	yes	132	136	237	252	313	330	416	424	114	130	232	238	361	363	426	438	141	141	239	246	306	314	416	416	108	129	200	200	316	330	434	460
SB391	Vic		132	136	237	252	313	330	416	424	114	130	232	238	361	363	426	438	141	141	239	246	306	314	416	416	108	129	200	200	316	330	434	460
SA500	Victoria	yes	138	148	240	252	313	330	426	426	126	130	232	248	353	359	416	426	141	151	227	233	314	322	410	410	125	125	184	184	310	318	425	450
SB178	Victoria		138	148	240	252	313	330	426	426	126	130	232	248	353	359	416	426	141	151	227	233	314	322	410	410	125	125	184	184	310	318	425	450
SB230	Vilma	yes	132	136	252	252	313	330	406	424	114	120	230	232	359	361	426	428	141	151	239	246	306	308	412	416	116	129	184	200	310	330	434	440
SB231	Vilma		132	136	252	252	313	330	406	424	114	120	230	232	359	361	426	428	141	151	239	246	306	308	412	416	116	129	184	200	310	330	434	440
SD142	Vilma		132	136	252	252	313	330	406	424	114	120	230	232	359	361	426	428	141	151	239	246	306	308	412	416	116	129	184	200	310	330	434	440
SD249	Vilma		132	136	252	252	313	330	406	424	114	120	230	232	359	361	426	428	141	151	239	246	306	308	412	416	116	129	184	200	310	330	434	440
SA275	Vineland	yes	138	142	240	252	313	330	408	426	118	128	228	232	357	361	430	438	145	147	227	233	300	304	408	408	123	125	182	182	310	330	434	446
SB066	Vineland		138	142	240	252	313	330	408	426	118	128	228	232	357	361	430	438	145	147	227	233	300	304	408	408	123	125	182	182	310	330	434	446
SA479	Viola	yes	136	138	242	252	330	340	406	426	126	128	228	248	332	353	416	430	147	151	233	246	300	304	386	416	116	120	184	200	320	320	450	460
SB118	Viola		136	138	242	252	330	340	406	426	126	128	228	248	332	353	416	430	147	151	233	246	300	304	386	416	116	120	184	200	320	320	450	460
SA200	Vista	yes	132	148	237	252	313	330	408	418	114	118	228	248	332	363	432	438	145	147	227	239	300	322	412	416	123	125	184	200	310	330	440	458
SB392	Vista		132	148	237	252	313	330	408	418	114	118	228	248	332	363	432	438	145	147	227	239	300	322	412	416	123	125	184	200	310	330	440	458
SA218	Viva 221		138	148	237	252	313	330	418	424	118	130	228	248	357	361	430	438	145	147	239	246	300	322	408	416	108	129	182	200	310	330	440	458
SB048	Viva 221		138	148	237	252	313	330	418	424	118	130	228	248	357	361	430	438	145	147	239	246	300	322	408	416	108	129	182	200	310	330	440	458
SA198	Vlachova	yes	132	148	234	237	332	340	426	426	114	118	228	248	361	363	418	438	131	141	227	227	300	322	386	416	108	125	184	200	316	326	446	460
SB035	Vlachova		132	148	234	237	332	340	426	426	114	118	228	248	361	363	418	438	131	141	227	227	300	322	386	416	108	125	184	200	316	326	446	460
SA269	Vogue	yes	138	148	242	252	313	330	418	424	130	130	228	248	332	357	438	438	141	147	227	227	300	322	412	416	108	129	184	200	310	330	446	458
SB064	Vogue		138	148	242	252	313	330	418	424	130	130	228	248	332	357	438	438	141	147	227	227	300	322	412	416	108	129	184	200	310	330	446	458
SA373	Volltragende Knorpel	yes	142	148	252	252	330	330	408	424	118	120	232	248	332	361	418	426	131	141	227	246	304	306	410	416	108	120	184	200	316	326	425	458
SB127	Volltragende Knorpel		142	148	252	252	330	330	408	424	118	120	232	248	332	361	418	426	131	141	227	246	304	306	410	416	108	120	184	200	316	326	425	458
SA268	Walpurigiskirsche	yes	142	148	237	252	313	330	416	418	118	130	232	248	359	361	426	438	141	147	227	246	300	322	408	410	120	129	182	184	310	316	440	458
SB063	Walpurigiskirsche		142	148	237	252	313	330	416	418	118	130	232	248	359	361	426	438	141	147	227	246	300	322	408	410	120	129	182	184	310	316	440	458
SA249	Werdersche Braune	yes	138	148	237	237	326	330	418	426	114	114	238	248	332	359	426	438	141	147	233	246	300	322	401	416	120	120	184	200	320	326	425	458
SB053	Werdersche Braune		138	148	237	237	326	330	418	426	114	114	238	248	332	359	426	438	141	147	233	246	300	322	401	416	120	120	184	200	320	326	425	458
SA437	Wessel Hoefst	yes	142	142	252	252	330	340	418	426	114	118	232	242	361	361	418	418	131	131	233	246	302	306	386	416	116	120	196	200	316	320	434	458
SB162	Wessel Hoefst		142	142	252	252	330	340	418	426	114	118	232	242	361	361	418	418	131	131	233	246	302	306	386	416	116	120	196	200	316	320	434	458
SA282	Windsor	yes	138	150	240	242	313	330	426	426	114	128	232	248	355	357	424	430	145	145	227	233	300	322	408	412	123	123	182	184	326	330	434	458
SB071	Windsor		138	150	240	242	313	330	426	426	114	128	232	248	355	357	424	430	145	145	227	233	300	322	408	412	123	123	182	184	326	330	434	458
SA139	Winklerova rana	yes	132	138	237	252	326	340	418	426	118	128	238	244	357	361	426	426	137	141	233	233	302	314	394	408	118	120	182	196	320	326	425	425
SD162	Winklerova rana		132	138	237	252	326	340	418	426	118	128	238	244	357	361	426	426	137	141	233	233	302	314	394	408	120	120	182	196	320	326	425	425
SA250	Zukunft	yes	138	148	237	242	326	340	416	426	130	130	232	242	351	357	424	426	141	145	233	233	302	316	408	410	108	129	184	196	316	318	425	446
SB054	Zukunft		138	148	237	242	326	340	416	426	130	130	232	242	351	357	424	426	141	145	233	233	302	316	408	410	108	129	184	196	316	318	425	446
SA150	Zweitfruehe	yes	142	148	252	252	330	332	418	424	118	118	228	230	353	361	416	418	131	151	227	233	300	322	386	416	108	120	196	200	316	318	440	446
SB008	Zweitfruehe		142	148	252	252	330	332	418	424	118	118	228	230	353	361	416	418	131	151	227	233	300	322	386	416	108	120	196	200	316	318	440	446
SA339	Zalanka	yes	136	148	252	252	330	332	424	426	128	130	232	232	353	359	426	430	145	151	227	233	306	322	386	408	116	116	182	182	316	318	458	458
SB108	Zalanka		136	148	252	252	330	332	424	426	128	130	232	232	353	359	426	430	145	151	227	233	306	322	386	408	116	116	182	182	316	318	458	458

## Sheet: S4_16in1-misident_synonyms
16in1 analyzed varieties: replacement/misidentification/synonyms
Legend:	replacement
	misidentification/synonyms?
	known synonyms
	the same name, but different genotypes
ID	Note	Genotype name	BPPCT037		EMPA005		Pav_chr4_217		Pav_chr6_505		Pav_chr1_073		Pav_chr3_706		Pav_chr5_144		Pav_chr2_274		UCD_CH11		Pav_chr4_499		Pav_chr3_002		Pav_chr8_438		Pav_chr6_178		CPPCT006		Pav_chr7_798		Pav_chr7_867
SA246	different from SA752, although this was labeled as Simonis (susp.)	Simonis	136	142	237	252	330	330	416	424	118	130	238	244	359	361	426	438	151	151	239	246	304	312	410	412	108	129	184	196	318	318	440	458
SA376	the same genotype as Hildesheim (SA375), known synonyms	Ladeho pozdni	132	136	234	242	332	340	424	424	128	128	230	248	357	357	424	426	137	151	227	246	304	320	386	394	123	125	182	196	318	320	425	450
SA434	the same genotype as 4C-17-31 Sylvia (SA389), known synonyms	Sylvia	132	138	252	252	313	313	418	418	130	130	228	234	357	361	430	438	145	147	227	239	300	302	408	410	108	120	182	184	318	332	446	458
SA439	different from SD097, although both should be Celeste, possible siblings	13S-24-28	136	138	252	252	313	313	416	416	114	130	234	248	357	359	418	430	145	145	227	239	302	322	410	412	116	116	184	184	318	330	434	458
SA687	the same genotype as Nemecka rychlice (SA133), synonyms of Früheste der Mark	Moravska Rychlice	138	148	237	252	330	340	426	426	118	130	238	244	359	361	426	426	131	141	233	233	302	314	394	410	108	120	184	196	320	330	425	460
SA752	different from SA246, although both are labeled as Simonis	Simonis (susp.)	148	166	242	242	330	340	426	426	118	128	246	248	355	359	424	424	151	151	227	227	304	314	408	418	108	108	182	196	318	320	450	450
SA765	the same genotype as Vega (SA222), misidentification/synonyms?	Gil Peck	138	138	237	252	313	330	416	418	114	130	232	248	357	357	418	430	131	145	239	246	306	322	410	412	108	129	184	184	326	330	434	458
SA816	the same genotype as Dekanka (SA786), misidentification/synonyms?	Moldavskaja cernaja	132	142	242	252	330	330	418	424	114	118	226	232	361	363	426	428	141	141	233	239	306	316	396	408	120	129	176	196	316	318	425	425
SA969	the same genotype as Dneprovka (SA432), misidentification/synonyms?	Konservnaja	136	136	237	242	332	340	418	424	114	132	232	232	353	361	428	438	147	153	227	233	304	316	394	412	125	129	184	196	320	326	425	450
SA977	the same genotype as Nero II c1 (SA305), known synonyms	Durone di Vignola II	136	136	240	252	330	332	424	426	118	120	230	248	353	359	426	428	141	151	239	246	304	308	410	412	108	116	184	184	310	320	440	440
SA986	the same genotype as Vineland (SA275), misidentification/synonyms?	Jubilee	138	142	240	252	313	330	408	426	118	128	228	232	357	361	430	438	145	147	227	233	300	304	408	408	123	125	182	182	310	330	434	446
SB009	the same genotype as Kastanka = Early Rivers (SA152), misidentification/synonyms?	Schoene von Marienhoehe	138	142	242	252	313	332	418	426	114	118	230	248	353	359	426	430	141	151	227	239	322	322	386	401	122	123	182	196	316	326	425	440
SB048	the same genotype as Velvet (SA217), misidentification/synonyms?	Viva 221	138	148	237	252	313	330	418	424	118	130	228	248	357	361	430	438	145	147	239	246	300	322	408	416	108	129	182	200	310	330	440	458
SB060	the same genotype as Unterlaender (SA318), misidentification/synonyms?	Schwarze von Loberot	142	148	237	252	330	330	416	424	118	128	228	232	332	361	418	426	131	141	227	227	300	300	410	416	125	129	184	200	316	326	425	446
SB083	the same genotype as Doenissenova (SA298), probably replacement as Doenissenova was analyzed from 2 different sources	Stark Gold Sweet Cherry	136	148	237	242	326	340	418	426	114	128	232	244	351	361	426	438	145	147	227	233	314	316	394	410	116	129	184	196	310	326	425	425
SB098	the same genotype as Baltavarska (SA196), probably replacement as Baltavarska was analyzed from 2 different sources	Buetners Spaete Knorpelkirsche	136	142	252	252	330	330	408	416	118	130	232	248	359	361	418	426	131	141	233	246	304	306	410	416	125	129	184	200	316	326	440	446
SB135	the same genotype as Santina (SA609), known synonyms	13S-5-22	136	142	252	252	330	330	418	418	118	128	228	238	357	359	418	430	131	145	227	233	300	314	410	412	120	120	184	184	318	326	440	446
SB156	the same genotype as Pivka (SA194), misidentification/synonyms?	Tilledaer Schwarze Princess	138	148	237	242	326	340	416	426	128	130	232	242	351	357	424	426	141	145	233	233	302	316	408	410	108	129	184	196	316	318	425	446
SB186	the same genotype as Gloria (SA442), misidentification/synonyms?	Giorgia	138	148	240	252	330	332	418	426	114	130	232	248	355	359	424	426	141	147	227	246	314	324	386	412	116	122	184	196	316	326	425	425
SB193	the same genotype as Sunburst (SA377), known synonyms	2D 28-31	138	142	252	252	313	330	408	418	114	130	228	234	357	361	418	430	145	147	227	227	300	322	410	410	108	129	184	184	326	332	434	440
SB196	the same genotype as Cristimar (SB195), misidentification/synonyms?	H 264 Botond	150	162	240	242	326	330	408	436	126	136	218	232	357	357	426	426	141	141	233	239	304	312	408	408	125	125	184	186	318	318	446	450
SB211	the same genotype as Bigarreau Oratovskeho (SA368), misidentification/synonyms?	PN Odessa	142	150	252	252	313	330	408	426	118	130	248	248	351	361	438	438	141	147	227	239	300	322	408	416	108	125	182	200	310	326	440	460
SB459	the same genotype as Korvik (SA660), known mutant of Korvik	Early Korvik	132	142	252	252	330	340	416	424	114	130	230	232	351	363	426	428	141	151	233	239	308	314	410	416	116	129	184	200	318	330	434	440
SD097	different from SA439 (13S-24-28), although both should be Celeste, possible siblings	Celeste	136	138	240	252	313	332	416	426	120	130	230	248	357	359	426	430	141	145	227	239	308	322	412	412	116	116	184	184	310	330	434	440
SD181	the same genotype as Nemecka rychlice (SA133), synonyms of Früheste der Mark	Rychlice	138	148	237	252	330	340	426	426	118	130	238	244	359	361	426	426	131	141	233	233	302	314	394	410	108	120	184	196	320	330	425	460

## Sheet: S5_ECPGR
ECPGR analysis of 16in1 Unique Genotype Collection
Legend:	NA - null amplification
ID	Genotype name	EMPaS12		EMPA003		EMPaS02		EMPA017		EMPaS10		EMPaS14		UDP98-412		EMPaS06		UDP98-410		EMPaS01		UDP98-411		EMPA026		EMPA002		CPPCT006		BPPCT037		CPPCT022
SA411	7/2	136	144	172	172	137	137	239	239	150	186	194	196	101	118	206	206	126	128	226	228	149	157	201	215	105	105	181	198	139	151	245	253
SA412	1 NDR	134	136	172	172	137	137	239	239	156	164	196	196	120	120	202	202	120	126	230	236	157	157	215	215	103	105	194	198	145	151	245	247
SA855	1032 NDR Naresa	134	144	172	172	137	137	239	239	150	156	194	196	120	126	206	218	126	126	226	236	157	173	201	215	103	105	179	198	139	145	245	253
SA385	12/59-3	136	144	168	172	139	141	239	239	150	186	196	196	101	120	206	206	126	126	226	228	149	157	215	215	105	105	179	181	139	145	253	255
SA439	13S-24-28	142	142	168	172	137	137	239	239	150	150	194	208	120	120	204	218	120	120	226	226	157	161	201	215	105	105	181	181	139	141	245	253
SB135	13S-5-22	134	144	172	172	137	137	239	239	150	150	194	208	120	120	206	216	120	126	226	226	149	173	201	215	103	105	181	181	139	145	245	253
SA414	19 NDR	136	144	172	172	137	145	239	239	150	150	196	208	118	120	202	216	126	126	226	230	157	163	201	215	103	105	179	194	139	139	245	255
SA383	2/66-2	136	144	172	172	137	137	239	239	150	180	196	196	120	120	204	216	126	126	226	228	161	161	201	215	103	105	181	198	139	151	245	253
SA419	219 NDR	134	136	168	172	133	137	239	239	150	164	194	194	120	120	202	218	126	126	226	230	157	161	201	215	103	105	194	198	135	151	245	245
SB139	27/74	136	136	168	172	137	139	239	239	150	150	196	196	120	126	202	206	126	128	226	228	157	161	215	215	103	105	181	198	145	145	245	255
SA418	29 NDR	136	142	168	172	133	137	239	239	164	164	194	194	120	126	202	216	126	126	226	230	149	161	215	215	103	105	181	198	141	145	245	253
SA408	29/74	136	136	168	172	137	137	239	239	150	164	196	196	120	126	202	206	126	128	226	230	157	161	215	215	103	103	179	198	145	151	245	245
SB193	2D 28-31	142	144	168	172	137	137	239	239	150	150	194	196	113	120	216	218	120	126	230	230	157	161	215	215	103	105	181	181	141	145	253	253
SA416	35 NDR	136	136	168	172	137	137	239	239	150	150	196	208	101	120	216	218	126	126	226	230	157	161	215	215	103	103	181	198	151	151	245	255
SA407	41/1	117	134	172	172	137	145	239	241	153	164	194	194	120	120	202	212	126	126	226	226	157	161	215	215	103	103	179	198	135	135	245	253
SB374	437 NDR	134	134	172	172	141	143	239	239	164	180	194	194	118	120	204	206	126	133	226	228	149	173	201	201	103	105	181	194	139	141	245	245
SA415	45 NDR	134	142	168	172	141	145	239	239	150	150	194	196	120	120	216	226	126	126	226	226	157	161	201	201	103	105	194	198	145	153	253	255
SA420	478 NDR Naprumi	136	144	168	172	137	141	239	239	150	180	194	196	118	120	204	206	126	133	226	230	149	161	201	215	105	105	179	181	139	151	245	245
SA389	4C-17-31 Sylvia	136	142	168	168	137	141	239	239	150	150	194	194	120	120	218	218	120	128	226	230	157	173	215	215	103	105	179	181	135	141	245	253
SA409	6/38-3	136	144	172	172	137	139	239	239	186	186	196	196	101	118	206	206	126	126	226	228	149	157	215	215	105	105	183	198	139	145	245	253
SA422	620 NDR Nabigos	142	144	168	172	137	141	239	241	150	180	194	194	118	120	204	206	126	126	226	230	157	161	201	215	103	105	179	181	141	153	245	245
SA629	90/4.0-8	134	142	172	172	137	137	239	239	150	150	194	196	120	120	202	218	120	126	230	230	161	163	215	215	105	105	181	181	135	145	245	253
SA329	Abesse de Moulins	134	136	172	172	137	143	239	239	150	164	194	194	120	124	206	218	126	126	220	230	161	163	201	201	103	105	194	198	135	139	245	257
SA361	Abundance	134	136	172	172	139	141	239	239	NA	NA	194	196	120	120	204	216	128	128	230	230	161	161	201	201	103	105	179	194	141	145	253	255
SA112	Adelka	121	144	172	172	137	137	239	241	164	164	194	196	120	122	202	216	120	126	226	236	149	157	201	201	103	105	194	194	145	151	245	255
SA266	Adlerkirsche von Bartschi	142	144	168	172	137	145	239	241	150	150	196	208	101	120	216	218	120	126	230	230	157	157	215	215	103	105	181	198	139	139	245	253
SA707	Alfa	121	121	172	172	137	137	239	239	164	164	194	196	101	122	216	220	120	126	226	226	149	157	201	201	103	105	194	194	145	151	245	245
SA334	Allers spaete	134	136	168	172	137	141	239	239	150	150	196	196	101	120	206	220	126	128	228	230	157	163	201	215	105	105	179	198	141	145	245	259
SB056	Alma	136	144	172	172	137	137	239	239	150	150	196	196	101	120	202	220	126	128	226	228	163	163	201	215	103	105	181	198	139	141	257	259
SB257	Amid	134	136	168	172	143	145	239	239	150	164	194	196	120	120	206	218	126	126	230	230	149	157	201	215	103	105	181	198	139	145	245	253
SA202	Anabella	134	136	172	172	141	141	239	239	150	150	194	196	120	120	202	206	126	126	226	230	157	163	201	215	105	105	181	198	139	141	245	259
SA766	Angela	142	144	168	172	137	141	239	239	150	150	194	196	113	120	204	204	120	126	228	230	157	157	201	215	103	105	179	181	141	145	253	255
SA108	Aranka	121	144	172	172	141	145	239	239	150	180	194	196	120	122	204	218	120	133	226	230	149	157	201	201	105	105	181	194	139	141	245	253
SA142	Asenova rana	136	144	172	172	139	141	239	239	150	186	194	196	118	120	206	206	126	126	226	226	161	173	215	215	103	105	179	181	145	153	245	253
SA513	Axel	136	142	168	168	137	141	239	239	150	150	194	196	113	120	206	218	126	126	230	230	157	173	215	215	103	105	181	198	141	145	245	253
SA255	Badaconska cerna	136	144	172	172	137	143	239	241	150	150	194	194	118	120	204	220	126	126	226	230	157	161	201	215	103	105	181	198	141	151	253	253
SA279	Badeborner	142	144	172	172	133	137	239	239	150	150	194	196	120	120	216	218	126	128	228	230	161	161	201	215	103	105	181	198	145	151	253	255
SA196	Baltavarska	136	136	168	172	137	139	239	239	150	150	196	208	120	120	204	206	126	126	228	230	157	173	201	215	103	105	181	198	139	145	253	255
SA247	Barbara	134	144	172	172	137	141	239	239	150	150	196	196	120	120	202	218	120	126	226	226	163	173	201	201	103	105	181	194	139	153	257	259
SA794	Basler Adler	121	144	172	172	137	145	239	239	150	150	194	196	101	122	216	220	126	128	220	226	157	161	201	201	103	105	194	198	145	151	245	255
SA210	Basler Langstieler	121	136	172	172	137	145	239	239	164	164	194	196	122	124	216	220	120	128	226	230	149	161	201	201	103	105	194	198	145	151	245	257
SA181	Beta	121	144	172	172	137	137	239	239	150	150	194	196	101	122	206	220	120	126	226	226	149	157	201	201	103	105	194	198	145	151	245	245
SA330	Bianca	136	144	172	172	137	141	239	239	150	150	196	196	120	120	202	220	120	126	226	230	157	163	201	215	105	105	181	198	139	145	245	257
SA481	Big Napoleon	136	136	168	172	137	139	239	239	150	150	196	208	120	120	204	206	126	126	228	230	157	173	201	215	103	105	181	198	139	145	253	255
SA368	Bigarreau Oratovskeho	136	142	168	172	137	145	239	239	150	150	194	196	120	120	216	218	126	128	228	230	157	161	201	215	103	105	179	198	145	153	245	253
SA148	Bigarro De La Charmes = Moreau	134	144	172	172	133	141	239	239	150	180	194	196	118	120	204	206	126	133	226	226	149	161	201	201	105	105	181	181	139	141	245	245
SA945	Bladorozova	134	136	172	172	133	137	239	239	150	152	194	196	118	118	206	226	126	126	230	236	157	161	201	201	103	105	179	179	139	145	247	253
SA732	Blankensburg 39	142	144	172	172	137	145	233	239	150	164	196	208	113	126	202	218	126	126	226	226	157	163	201	215	103	103	181	194	141	151	245	253
SA195	Bleyhls Braune	136	136	172	172	137	137	239	239	150	150	194	196	101	122	204	206	128	128	220	230	161	161	201	215	103	105	181	194	139	145	253	255
SA358	Boambe de Cotnari	136	142	168	172	137	145	239	241	150	150	194	194	120	120	206	218	126	126	226	230	157	161	201	215	103	105	179	198	135	153	245	253
SA144	Boppardska rana	121	136	172	172	137	141	239	239	150	150	194	194	101	120	202	206	126	126	226	230	161	173	215	215	103	105	181	181	145	151	245	253
SA750	Buketova	136	136	168	168	137	139	239	239	150	152	194	208	118	126	218	220	126	133	226	230	161	163	NA	NA	105	105	179	198	145	151	255	269
SA700	Burbank	134	134	172	172	129	137	237	239	164	164	194	194	120	120	202	220	126	128	230	244	161	161	201	215	103	105	181	194	141	145	245	253
SA125	Burlat	134	144	172	172	133	141	239	239	150	186	194	196	118	118	206	206	126	126	230	236	149	161	201	215	105	105	181	181	139	141	245	245
SB098	Buetners Spaete Knorpelkirsche	136	136	168	172	137	139	239	239	150	150	196	208	120	120	204	206	126	126	228	230	157	173	201	215	103	105	181	198	139	145	253	255
SD154	Carmen	136	142	172	172	137	137	239	239	164	164	194	196	101	120	206	216	126	126	226	226	157	157	215	215	103	105	181	194	135	145	245	253
SD097	Celeste	142	142	168	172	137	143	233	239	150	164	194	208	118	120	204	222	120	126	226	226	157	161	201	215	103	105	181	181	139	141	245	253
SB195	Cristimar	117	134	172	172	137	139	239	241	154	164	194	210	113	124	202	218	126	126	230	230	161	161	201	201	103	105	181	183	153	165	247	257
SA191	Cerna spicka	134	144	168	172	137	141	239	239	184	184	194	196	101	120	202	216	120	126	220	226	157	173	201	201	103	105	183	198	141	145	245	255
SA192	Cerna z Horan	136	136	168	172	137	143	239	239	150	156	194	208	120	124	206	218	126	126	230	230	157	157	215	215	103	105	179	181	139	153	253	253
SA964	Deacon	134	142	168	172	143	145	239	239	150	150	194	196	120	126	218	218	126	126	226	230	157	163	201	215	103	105	179	198	135	151	245	253
SB250	Debora	134	142	172	172	137	139	239	239	150	164	194	208	118	120	202	206	120	120	226	232	149	157	201	215	103	105	181	200	145	151	245	253
SA786	Dekanka	134	136	172	172	137	137	239	239	156	156	194	196	120	120	212	216	124	126	226	230	149	157	NA	NA	103	103	173	194	135	145	245	253
SA216	Delta	121	144	172	172	137	145	239	239	164	164	194	194	101	118	204	220	120	126	220	226	157	173	201	201	103	105	196	198	151	151	245	255
SA432	Dneprovka	142	144	172	172	133	141	239	239	150	180	194	196	118	120	206	226	126	126	226	230	149	157	201	201	103	105	181	194	139	139	245	253
SA298	Doenissenova	134	142	168	172	133	137	239	239	150	150	194	196	120	120	220	226	126	126	226	230	157	163	201	215	103	105	181	194	139	151	245	253
SD176	Doupovska cerna	136	144	168	172	137	141	239	239	150	180	194	196	120	120	204	218	126	126	226	230	157	161	215	215	105	105	183	198	135	139	253	253
SA323	Droganova	134	142	172	172	133	137	239	241	150	150	196	196	101	120	216	226	126	126	226	230	157	161	215	215	103	103	194	198	145	151	253	253
SA977	Durone di Vignola II	136	142	172	172	139	143	233	239	150	164	194	208	118	118	206	222	120	126	226	230	157	161	201	215	105	105	181	181	139	139	245	245
SB459	Early Korvik	136	142	168	172	143	145	239	239	150	164	194	196	118	126	202	206	120	126	226	230	157	157	201	215	103	105	181	198	135	145	245	253
SA341	Ebony	134	144	172	172	137	145	239	239	150	150	196	196	120	126	206	218	126	126	226	226	157	173	201	215	105	105	179	198	135	145	253	253
SB279	Elza	134	136	168	168	137	145	239	239	150	164	194	208	118	120	206	218	120	126	226	230	157	157	201	215	103	105	181	181	141	145	245	253
SD145	Emily	136	142	168	172	137	139	239	239	150	164	194	196	120	126	202	206	126	126	226	230	149	157	201	215	103	105	181	198	135	139	245	253
SB040	Erika	134	144	172	172	137	137	239	239	164	164	194	196	120	120	202	202	120	126	226	226	163	173	201	215	103	105	181	194	139	145	245	245
SB072	Esperens Knorpelkirsche	136	142	168	172	137	145	239	241	150	150	194	194	120	120	206	218	126	126	226	230	157	161	201	215	103	105	179	198	135	153	245	253
SB258	Fabiola	142	142	168	168	137	139	239	239	150	164	194	196	113	118	202	204	120	120	226	230	157	157	215	215	103	105	181	181	141	145	245	253
SA315	Farnstaedter Schwarze	142	144	172	172	137	145	239	239	150	150	194	196	120	120	216	218	126	128	228	230	157	161	201	215	103	103	179	198	145	151	253	255
SA398	Faw 1092	142	142	168	172	137	137	239	241	150	150	196	196	101	101	206	206	126	126	226	230	157	157	201	201	103	105	179	198	139	145	245	253
SB379	Faw 13 275	136	144	168	168	137	139	233	239	150	150	196	196	120	120	218	220	120	126	220	226	149	173	201	201	103	105	181	181	141	145	245	245
SA399	Faw 13 444	136	136	168	172	137	139	233	241	150	150	196	196	113	122	216	220	124	126	220	230	149	157	215	215	103	105	181	181	145	151	245	253
SA400	Faw 1352	136	144	172	172	137	145	239	239	150	150	196	208	101	122	206	206	126	133	226	226	157	157	201	201	105	105	181	198	145	145	245	257
SA488	Feldes Fruehe Schwarze	121	134	168	172	137	141	239	239	164	182	194	196	120	122	202	216	120	120	220	226	149	173	201	201	103	105	183	194	141	145	245	245
SA563	Felicita	144	144	172	172	137	141	239	239	150	180	194	196	118	120	206	218	126	126	226	230	157	161	215	215	103	105	181	181	139	145	245	245
SD148	Ferdouce	142	144	168	172	133	143	239	239	150	150	194	196	118	120	206	218	120	126	220	236	149	161	201	215	105	105	181	181	139	141	245	253
SB500	Fertard	142	142	168	172	137	137	239	239	150	150	196	208	113	118	202	216	120	126	220	230	157	157	215	215	105	105	181	181	139	145	253	253
SD175	Fertille	134	142	168	168	137	141	239	239	150	164	194	194	113	118	204	222	120	126	230	230	149	173	201	215	105	105	181	181	141	141	253	253
SD149	Folfer	142	142	168	172	137	137	237	239	150	164	194	194	120	120	204	222	120	126	230	230	157	157	201	215	103	105	181	198	141	141	245	253
SA145	Fruehe Meckenheim	121	136	168	172	137	137	239	239	150	164	196	208	120	122	206	206	120	126	230	236	149	157	215	215	105	105	181	194	139	145	245	255
SA372	Fruehe Rote Knorpel	142	142	168	172	133	145	239	241	150	150	194	196	120	126	218	226	126	126	226	230	157	161	215	215	103	105	179	181	151	151	253	253
SA748	Gamma	121	144	172	172	137	137	239	239	150	164	194	194	101	122	216	220	120	128	226	236	149	161	201	201	103	105	194	194	145	151	245	245
SA211	Garnns Bunte	134	136	172	172	137	143	239	239	156	164	194	194	120	126	202	206	126	126	220	226	157	173	215	215	103	105	181	194	139	151	245	255
SB160	Gehrdener	134	136	172	172	141	141	237	239	150	164	194	194	120	120	202	202	126	126	226	228	163	173	201	215	103	105	194	198	139	141	245	259
SA299	Germersdorfer	136	142	168	168	137	145	239	239	150	164	194	196	120	126	202	202	126	126	226	230	149	157	201	215	103	105	181	198	141	145	245	245
SA765	Gil Peck	136	142	168	172	137	137	239	239	150	150	194	194	120	126	206	218	120	126	230	230	149	173	215	215	103	105	181	181	141	141	253	253
SA391	Gimsdon	121	136	168	172	137	141	233	239	150	150	194	196	118	118	206	220	120	126	220	230	157	161	NA	NA	105	105	179	181	139	139	245	245
SB186	Giorgia	134	142	168	172	143	145	239	239	150	150	194	194	113	122	206	216	126	128	226	236	157	161	201	215	103	105	181	194	141	151	253	255
SA442	Gloria	134	142	168	172	143	145	239	239	150	150	194	194	113	122	206	216	126	128	226	236	157	161	201	215	103	105	181	194	141	151	253	255
SA605	Grace Star	142	144	172	172	137	141	239	239	150	150	194	196	118	120	204	206	126	128	226	236	157	161	201	215	103	105	181	181	139	141	245	245
SA825	Grevenbroicher	136	142	168	172	137	145	239	239	150	150	194	194	118	120	206	216	126	126	226	230	149	157	201	215	105	105	181	198	139	139	245	253
SA206	Grollova	136	136	172	172	137	141	239	239	176	176	194	196	118	120	202	216	126	128	226	226	161	173	201	201	103	105	181	198	141	145	245	255
SA267	Groll's Weise	142	142	168	172	141	145	239	239	150	164	194	196	120	120	202	226	126	126	230	230	157	163	201	215	103	105	181	194	145	151	245	253
SA207	H 11/4	134	142	168	172	137	145	239	241	150	164	194	194	118	120	202	220	122	126	226	226	157	157	201	201	103	105	198	198	141	161	245	253
SB121	H 15/25	136	142	168	172	137	143	239	241	150	150	194	208	118	120	206	206	120	126	230	230	157	157	201	201	105	105	179	181	135	139	245	253
SA309	H 15/31	142	142	168	172	139	145	233	241	150	150	194	208	118	120	218	222	126	126	226	226	157	157	215	215	103	105	179	181	135	139	245	253
SA203	H 15/35	142	142	168	172	137	143	239	241	150	150	194	194	118	120	218	222	120	126	226	230	157	161	201	201	103	105	179	181	139	153	245	253
SA306	H 15/36	142	142	172	172	137	143	233	241	150	164	194	194	118	120	206	206	126	126	230	230	157	161	201	201	103	105	181	198	139	153	245	245
SA480	H 184 Negus	136	144	172	172	137	141	239	239	150	150	194	196	113	120	202	218	120	126	226	226	163	163	215	215	103	105	179	181	139	141	245	245
SA308	H 21/16	136	142	168	172	139	145	239	239	150	150	194	196	101	120	202	206	126	126	226	230	157	161	201	201	103	105	198	198	141	145	245	255
SA172	H 21/40 Cerna	134	136	172	172	133	143	239	241	164	164	194	208	118	120	216	222	126	126	226	230	157	157	201	201	103	105	181	194	139	145	245	255
SB196	H 264 Botond	117	134	172	172	137	139	239	241	154	164	194	210	113	124	202	218	126	126	230	230	161	161	201	201	103	105	181	183	153	165	247	257
SA307	H 4/13	134	136	168	172	137	145	239	239	150	164	194	194	120	126	202	220	126	126	226	230	149	157	201	215	103	105	181	194	139	145	245	253
SA251	H 41/15	134	136	168	172	133	137	239	239	150	150	194	196	101	120	204	206	126	126	226	230	157	157	201	201	103	103	194	198	145	145	255	255
SB234	Halka	142	142	168	172	141	145	239	239	150	150	194	208	120	120	204	216	120	128	230	230	157	161	201	215	103	103	181	196	139	141	245	253
SA349	Hedelfingenska	136	136	168	172	137	139	239	239	150	150	194	196	101	120	206	216	126	128	228	230	157	161	201	215	103	105	179	198	145	151	245	255
SA463	Hedelfinger	136	136	168	172	137	139	239	239	150	150	194	196	101	120	206	216	126	128	228	230	157	161	201	215	103	105	179	198	145	151	245	255
SA113	Helga	134	134	172	172	133	145	239	239	164	180	194	196	120	122	206	216	126	133	226	230	149	157	201	215	103	105	179	181	139	141	245	253
SA461	H-III-7-2	136	136	168	172	137	137	239	239	150	150	194	196	101	126	202	206	126	128	228	230	157	161	201	201	103	105	181	198	141	145	245	245
SA375	Hildesheim	136	142	168	172	141	141	233	241	150	150	194	194	120	120	202	202	126	128	226	226	149	161	201	201	105	105	179	194	135	139	245	245
SD146	HL 16732	142	144	172	172	137	137	239	239	150	180	194	194	113	120	206	218	120	120	226	226	157	157	215	215	105	105	181	181	141	141	253	253
SA425	Holovouska chrupka	136	136	168	172	137	139	239	239	150	150	194	196	101	120	206	216	126	128	228	230	157	161	201	215	103	105	179	198	145	151	245	255
SB238	Horka	142	142	168	172	137	145	239	239	150	164	194	208	118	120	202	218	120	126	226	230	149	157	201	215	103	105	181	181	139	141	245	253
SA317	Huldra	134	142	168	172	137	145	239	241	150	150	194	196	118	120	216	226	126	126	226	230	157	161	215	215	103	103	177	179	145	151	247	253
SA388	Charger	142	144	168	172	139	143	241	243	153	182	194	208	122	124	202	206	128	133	220	226	161	161	201	201	105	105	181	194	151	157	249	267
SA291	Cherry Self fer 46	134	142	168	172	133	145	239	239	164	164	194	194	120	120	202	202	126	126	226	226	161	161	215	215	103	103	179	179	135	141	245	245
SA280	Chlumecka cerna	136	142	168	172	137	145	239	239	150	150	194	208	101	120	206	216	126	128	226	230	157	161	201	215	103	105	179	181	145	151	245	255
SD119	Christiana	136	142	168	172	137	139	239	239	150	164	194	208	113	118	204	206	120	120	226	230	149	157	201	215	103	103	181	181	141	145	245	253
SA179	Ijunskaja Rannaja	136	144	168	172	139	141	239	239	150	180	194	196	118	120	204	206	126	126	230	236	149	157	201	215	105	105	181	198	139	151	245	245
SB384	Inga Mladi	136	144	172	172	137	141	239	239	150	164	196	208	118	120	202	206	120	126	230	236	157	157	215	215	105	105	181	183	139	145	245	253
SC917	Irena	136	136	172	172	137	139	239	239	150	164	194	196	118	120	206	206	120	124	226	232	157	157	201	215	105	105	181	194	145	151	245	253
SA451	Italia 14	142	142	168	172	143	145	239	239	150	150	194	194	113	118	202	206	126	128	226	230	157	161	215	215	105	105	179	181	151	151	253	253
SB176	Italia 2	134	142	172	172	139	143	239	239	150	182	194	196	118	120	202	220	120	128	220	226	149	157	201	215	105	105	181	181	139	151	245	245
SB264	Jacinta	121	144	168	172	137	137	239	241	164	164	194	196	120	120	206	216	126	126	226	226	149	161	NA	NA	103	105	194	194	135	145	245	253
SD172	Janovka msenska	121	142	172	172	137	143	239	239	150	150	194	196	118	120	204	220	126	126	226	230	157	161	201	201	103	103	179	181	145	153	245	245
SA986	Jubilee	134	136	168	172	137	139	237	239	150	150	194	196	101	113	216	218	120	128	220	228	149	161	201	215	103	105	179	179	141	145	245	253
SA302	Jubileu	136	144	172	172	137	141	239	239	186	186	194	194	101	118	206	206	126	128	226	228	149	157	201	215	105	105	183	198	151	153	245	245
SA124	Justyna	136	142	168	168	137	139	237	239	150	164	194	196	120	120	202	202	126	126	230	230	149	149	201	215	103	105	181	181	141	145	245	253
SA155	Karesova	121	142	168	172	137	137	239	241	150	164	194	196	120	122	206	206	120	126	226	226	149	157	215	215	105	105	179	194	135	145	245	245
SA118	Kasandra	134	144	172	172	137	141	239	239	150	186	194	196	118	120	206	206	120	126	226	236	149	161	215	215	105	105	181	181	139	145	245	253
SA146	Kassins Frühe	134	134	172	172	137	137	233	239	156	164	194	196	113	126	202	206	126	126	236	236	157	157	201	201	103	105	194	198	139	151	245	259
SA152	Kastanka = Early Rivers	121	134	172	172	137	145	239	241	150	164	194	194	122	126	216	218	120	126	230	236	149	157	201	215	103	105	179	194	141	145	253	255
SA495	Katalin	134	136	168	172	137	137	239	239	150	164	194	196	120	126	202	206	126	128	226	226	149	157	201	201	105	105	198	198	135	145	245	245
SA453	Kavics	136	136	168	168	137	137	239	239	150	150	194	194	120	120	202	204	126	126	226	230	157	157	215	215	103	105	181	198	145	151	245	255
SA129	Kisinevskaja	136	142	168	172	133	139	239	239	150	153	194	196	120	126	202	204	124	126	226	230	149	157	NA	NA	103	105	179	194	135	151	253	257
SA115	Klecanska	142	144	172	172	133	137	239	239	150	150	194	196	101	120	216	226	126	126	226	228	157	173	201	201	103	105	179	198	145	145	253	255
SA190	Knauffs Schwarze	134	144	172	172	137	137	239	241	150	164	194	196	120	126	202	216	120	126	226	236	157	157	201	215	103	105	194	198	139	151	245	255
SA969	Konservnaja	142	144	172	172	133	141	239	239	150	180	194	196	118	120	206	226	126	126	226	230	149	157	201	201	103	105	181	194	139	139	245	253
SA811	Kordia	136	142	168	172	139	145	239	239	164	164	196	208	118	120	202	206	120	126	226	230	149	157	201	215	103	105	181	181	139	145	245	245
SA660	Korvik	136	142	168	172	143	145	239	239	150	164	194	196	118	126	202	206	120	126	226	230	157	157	201	215	103	105	181	198	135	145	245	253
SA183	Kunces Kirsche	136	142	172	172	137	145	239	241	150	164	194	196	120	126	202	218	126	126	226	230	157	161	201	215	103	103	181	198	141	151	245	253
SA376	Ladeho pozdni	136	142	168	172	141	141	233	241	150	150	194	194	120	120	202	202	126	128	226	226	149	161	201	201	105	105	179	194	135	139	245	245
SA803	Ladzanska	136	136	172	172	137	145	239	239	150	150	194	194	101	118	206	216	126	126	226	230	157	173	201	215	103	105	181	198	145	151	253	255
SA343	Lambert	136	144	172	172	137	139	239	239	150	150	196	196	120	120	206	216	126	128	226	230	161	173	201	215	103	105	179	181	145	145	253	255
SA459	Lamida	136	144	168	172	137	141	239	239	150	150	196	196	120	120	206	216	126	128	220	230	161	173	201	215	103	103	179	179	139	145	253	255
SA953	Lapins	142	142	168	172	137	137	239	239	150	150	194	196	120	120	204	216	120	128	226	226	157	173	201	215	103	105	181	181	141	145	245	253
SA168	Leopoldova	136	142	172	172	133	137	239	239	150	150	196	196	120	126	218	218	126	126	226	228	157	161	215	215	103	103	181	198	145	151	253	255
SA714	Libejovicka	136	142	172	172	137	141	239	241	150	150	194	194	120	120	202	206	120	126	226	226	157	161	201	215	103	105	179	198	145	153	245	245
SA834	Linda	136	136	168	168	137	137	239	239	150	164	194	196	120	126	202	206	126	128	226	230	149	161	215	215	103	105	181	198	141	151	245	245
SB252	Livia	142	142	168	168	145	145	239	239	150	164	194	196	120	120	206	218	126	126	226	230	149	157	201	215	103	105	179	181	135	145	245	253
SA143	Lyonska rana	144	144	172	172	137	141	239	239	180	186	194	196	118	120	204	206	126	126	226	236	149	161	201	215	105	105	181	183	139	153	245	253
SA746	Magda	136	142	172	172	133	145	239	239	150	164	196	208	120	122	206	220	128	133	226	226	157	161	201	215	105	105	181	194	145	157	245	257
SA219	Mamutka = Zeisbergrova	142	144	168	172	145	145	239	241	150	150	194	196	120	126	218	226	126	126	226	230	157	173	215	215	103	105	181	198	145	151	253	253
SA381	Margit	136	136	168	172	137	137	239	239	150	150	194	194	120	126	202	218	126	126	226	230	157	157	215	215	103	103	179	181	141	153	245	245
SB240	Marta	121	142	168	172	139	145	239	239	164	164	194	196	120	122	206	216	120	126	230	236	157	157	201	215	103	105	181	194	141	145	245	255
SA371	Mednanska	136	144	172	172	137	137	239	239	150	150	194	196	101	120	204	216	126	128	226	228	161	173	201	201	103	103	179	198	145	145	255	255
SA162	Merchant	136	136	172	172	137	141	239	239	150	164	196	196	118	120	202	206	120	126	226	228	157	161	215	215	105	105	179	181	135	139	245	253
SA213	Merla	136	136	172	172	137	137	239	239	150	164	196	196	118	120	202	222	120	126	226	226	157	161	215	215	105	105	181	194	139	145	245	253
SA737	Mermat	136	142	168	168	133	139	239	239	164	164	194	208	118	120	202	202	126	126	230	230	157	173	215	215	105	105	179	181	139	141	245	253
SA336	Merpet	136	136	168	172	137	139	239	239	164	164	196	208	120	120	202	206	120	126	230	230	157	157	215	215	105	105	179	181	135	139	245	255
SA364	Merton 11/45 USA	136	142	168	168	137	139	239	239	150	150	194	196	120	120	204	206	126	126	226	230	157	173	201	215	103	105	179	198	145	153	245	255
SA312	Merton 3/45 USA	136	142	168	168	137	145	239	239	150	150	194	208	120	120	204	218	126	126	226	230	161	173	201	215	105	105	196	198	135	139	245	255
SA310	Merton Bigarreau	136	142	172	172	139	141	239	241	150	150	194	208	120	120	206	218	120	126	226	230	157	157	215	215	103	105	181	194	139	141	253	255
SA212	Merton Bounty	134	142	168	172	133	139	239	239	150	164	196	196	120	120	202	218	126	126	230	230	157	161	215	215	103	103	179	181	135	151	245	245
SA166	Merton Crane	134	136	168	172	133	137	239	239	150	164	194	196	120	120	202	204	126	126	230	230	157	161	201	215	105	105	194	198	135	145	245	253
SA186	Merton Favourite	134	142	172	172	133	145	239	239	150	164	194	196	120	120	202	218	126	126	226	230	157	157	201	201	103	105	179	194	141	151	245	253
SA188	Merton Glory	136	136	168	172	137	139	239	239	164	164	196	208	118	120	202	222	120	126	226	230	157	157	215	215	105	105	179	181	135	139	245	253
SA158	Merton Heart	134	142	168	172	133	139	239	239	164	164	194	196	120	120	202	220	126	126	230	230	157	161	215	215	103	105	179	181	139	151	245	253
SA366	Merton Late	136	136	172	172	137	141	239	241	150	150	194	196	120	120	202	206	126	126	226	228	157	161	201	215	105	105	181	194	135	145	245	253
SA187	Merton Premier	134	136	172	172	133	137	239	241	150	164	194	196	120	126	202	218	120	126	226	226	157	161	201	201	103	105	194	198	135	151	245	253
SB092	Merton Reward	134	136	172	172	133	137	239	239	150	150	194	194	120	122	202	206	120	126	230	232	157	157	201	201	105	107	194	194	151	151	245	253
SB036	Mohrenkirsche von Haase	142	144	168	172	137	139	239	241	182	182	194	196	101	120	206	216	120	126	226	230	157	173	201	201	103	105	181	198	139	145	245	255
SA816	Moldavskaja cernaja	134	136	172	172	137	137	239	239	156	156	194	196	120	120	212	216	124	126	226	230	149	157	NA	NA	103	103	173	194	135	145	245	253
SA171	Mona Cherry	121	136	172	172	137	137	239	239	164	164	194	196	101	120	202	216	120	126	226	230	163	173	201	215	103	105	179	181	141	145	253	253
SA687	Moravska Rychlice	134	142	168	172	133	133	239	239	150	150	194	196	120	126	202	204	126	126	226	230	157	173	201	201	105	105	181	194	141	151	245	253
SD095	Moreau	134	144	172	172	133	141	239	239	150	180	194	196	118	120	204	206	126	133	226	226	149	161	201	201	105	105	181	181	139	141	245	245
SA828	Moretta di Cazzano	136	142	168	172	139	145	233	239	150	150	196	208	118	120	206	220	120	126	220	226	149	149	201	201	105	105	181	181	139	151	245	245
SA474	Moser	142	144	168	172	137	137	241	241	150	150	194	194	101	118	204	216	120	133	226	228	157	161	215	215	103	105	179	194	151	151	245	245
SA131	Muencheberger Fruehernte	134	136	172	172	133	137	239	239	150	156	194	196	120	120	202	204	126	128	228	230	157	173	215	215	105	105	194	194	145	151	245	247
SA403	Nalina	134	142	172	172	137	141	239	239	164	180	194	196	118	120	202	204	126	126	226	236	149	157	201	201	103	105	179	181	139	151	245	245
SB025	Namare	136	136	168	172	137	145	239	239	150	150	194	208	120	120	216	218	126	126	226	230	157	161	215	215	103	103	181	198	135	145	245	245
SA417	Namosa	136	144	168	172	137	137	239	239	150	150	194	194	120	120	216	218	126	126	228	230	157	157	215	215	103	103	179	198	135	151	245	255
SA438	Nanni	134	144	172	172	137	141	239	239	156	182	196	196	120	126	202	206	126	126	226	236	157	157	201	215	103	105	194	198	145	151	257	257
SA286	Napoleonova	136	142	168	172	137	145	239	241	150	150	194	194	120	120	206	218	126	126	226	230	157	161	201	215	103	105	179	198	135	153	245	253
SA133	Nemecka rychlice	134	142	168	172	133	133	239	239	150	150	194	196	120	126	202	204	126	126	226	230	157	173	201	201	105	105	181	194	141	151	245	253
SA256	Nero I	142	144	172	172	143	143	233	239	150	164	194	196	118	118	206	220	120	126	226	226	159	161	201	215	105	105	181	194	139	139	245	245
SA305	Nero II c1	136	142	172	172	139	143	233	239	150	164	194	208	118	118	206	222	120	126	226	230	157	161	201	215	105	105	181	181	139	139	245	245
SA281	New York 581 = Hudson	134	142	168	172	137	141	233	239	150	150	194	196	120	120	202	204	128	128	226	226	161	161	201	215	103	105	179	181	139	145	245	245
SA478	NY 1193	136	144	172	172	137	137	239	239	150	150	194	196	120	120	204	206	126	128	226	226	161	161	201	201	103	103	179	194	145	151	253	255
SA440	NY 13688	136	142	168	172	137	145	239	241	150	150	194	208	120	120	206	216	126	126	226	226	157	161	201	215	103	103	196	198	135	139	245	253
SA173	NY 1495	121	142	172	172	137	137	239	241	150	164	194	194	120	122	216	218	126	126	230	236	157	157	215	215	103	105	179	179	145	153	245	253
SA324	NY 3308	134	142	168	172	133	143	239	239	150	164	194	208	118	120	202	206	120	126	220	226	157	161	201	201	103	105	179	181	139	141	245	253
SA460	NY 5536	121	142	172	172	137	137	241	241	150	150	194	194	120	122	218	218	126	126	230	230	157	157	201	215	103	105	179	198	135	153	253	253
SA322	NY 6476	134	142	168	168	137	143	239	239	150	150	194	194	113	120	204	206	126	126	230	230	157	173	201	215	103	105	181	198	135	141	253	253
SA441	NY 8182 (Crispin)	134	142	172	172	137	137	239	239	150	150	196	196	120	120	204	226	126	126	226	230	163	173	201	215	103	105	181	181	139	151	253	253
SA443	NY 9801	136	142	168	172	137	141	239	239	150	164	194	196	120	126	202	206	126	126	228	230	157	157	215	215	103	105	181	181	141	151	245	253
SA470	Oktavia	142	144	168	172	137	141	239	239	150	150	194	196	120	120	202	202	120	126	226	226	157	163	201	215	103	105	181	194	139	145	245	257
SA304	Picanlon	134	136	168	172	139	141	233	239	150	150	194	208	118	118	206	220	120	126	220	220	157	161	215	215	105	105	181	183	139	151	245	245
SA194	Pivka	134	142	168	172	133	133	239	239	150	164	194	196	120	120	202	226	126	126	230	230	157	157	215	215	103	103	181	194	141	151	245	253
SA362	Pivovka	136	142	172	172	141	145	239	239	150	150	194	196	120	120	204	226	120	126	226	230	157	163	201	215	103	103	179	194	145	151	253	253
SA745	Granat	134	142	172	172	137	143	233	239	164	164	194	208	118	120	216	222	126	126	226	230	157	161	215	215	105	105	179	181	139	145	245	257
SB211	PN Odessa	136	142	168	172	137	145	239	239	150	150	194	196	120	120	216	218	126	128	228	230	157	161	201	215	103	105	179	198	145	153	245	253
SA382	Pollux	144	144	172	172	137	137	233	239	164	164	194	208	113	122	206	216	120	126	236	236	157	157	201	201	103	105	194	198	141	141	245	253
SA167	Precoce Nero di Vignola	121	136	172	172	143	145	233	239	164	180	194	194	120	122	206	220	120	126	230	230	161	161	215	215	105	105	179	194	139	151	245	253
SA193	Preurodna srdcovka	142	144	168	168	139	145	239	239	150	164	194	196	120	120	218	220	126	126	220	230	149	161	215	215	103	105	179	181	139	151	245	253
SA354	Rainier	142	142	172	172	137	137	239	239	150	150	194	196	120	120	204	204	120	126	226	230	157	173	215	215	103	103	181	198	139	141	253	253
SD180	Ramon Oliva	121	136	168	170	133	137	233	239	150	150	194	194	120	120	202	204	126	126	230	230	149	149	201	215	105	105	181	198	139	145	245	255
SA694	Rana Laskovka	121	136	172	172	137	137	239	241	150	156	194	196	120	122	202	216	120	126	230	236	157	161	201	215	103	105	179	181	141	145	253	259
SA208	Rebekka	134	134	172	172	137	137	239	239	164	164	194	196	120	120	202	218	120	120	226	226	163	163	201	201	103	105	181	194	139	145	245	257
SA472	Regina	134	142	168	172	137	141	239	239	164	164	194	196	120	120	202	218	120	126	226	230	149	163	201	201	105	105	194	198	139	145	245	257
SA326	Reidler	134	134	172	172	137	145	239	239	150	156	194	194	120	126	202	204	120	126	220	226	161	161	201	215	105	105	179	194	139	141	245	253
SD091	Reverchon	134	142	168	172	133	145	239	239	150	150	194	208	118	120	206	218	126	133	226	230	149	157	201	215	105	105	181	181	141	151	245	245
SD156	Rita	134	136	168	172	137	139	239	241	150	153	194	194	101	120	202	206	126	126	226	230	157	173	201	201	103	103	198	198	151	151	245	257
SA134	Rivan	121	136	172	172	137	137	239	239	164	164	194	196	122	126	202	216	126	133	226	230	157	161	201	201	103	105	181	194	145	145	245	255
SA698	Rossii de Bistrita	136	144	172	172	137	137	239	239	180	180	196	196	118	120	204	216	126	126	226	228	149	157	201	215	103	105	181	198	139	145	253	255
SA739	Roundel	134	142	168	172	133	141	239	239	150	164	194	196	120	126	202	226	120	126	226	230	149	157	201	215	105	105	181	194	151	153	253	253
SA384	Rum 1/23-4	136	144	168	172	137	141	239	239	150	186	194	196	118	120	204	206	126	126	228	236	149	157	201	215	103	105	183	198	139	151	253	255
SA797	Rusalka	136	142	172	172	137	145	239	239	150	164	196	208	120	120	202	204	126	126	228	230	157	173	201	201	103	105	181	194	139	151	253	253
SD181	Rychlice	134	142	168	172	133	133	239	239	150	150	194	196	120	126	202	204	126	126	226	230	157	173	201	201	105	105	181	194	141	151	245	253
SA462	Salmo	142	144	168	172	137	137	239	239	150	150	194	196	120	120	204	206	126	126	230	230	173	173	215	215	103	105	179	181	141	145	253	253
SA772	Sam	134	136	168	172	137	143	239	239	150	150	194	196	120	120	206	218	120	128	226	226	149	173	215	215	103	105	179	181	135	145	245	253
SB470	Sumste (Samba)	142	142	172	172	137	137	239	239	150	150	194	196	120	120	204	204	126	128	226	230	157	173	201	215	103	105	181	181	141	145	245	253
SB248	Sandra	136	136	168	172	137	145	239	241	150	164	194	196	118	120	206	206	120	120	226	230	157	157	201	215	103	105	181	198	145	145	245	253
SA607	Sandra Rose	142	144	168	168	137	143	239	239	150	150	194	196	120	120	204	218	126	126	226	230	161	173	215	215	103	105	181	181	141	151	253	255
SA609	Santina	134	144	172	172	137	137	239	239	150	150	194	208	120	120	206	216	120	126	226	226	149	173	201	215	103	105	181	181	139	145	245	253
SD093	Satin	142	142	168	172	137	137	239	239	150	150	196	208	113	120	204	204	120	120	226	230	157	173	201	215	103	105	181	181	139	145	245	245
SA725	Semenac c. 13	121	136	172	172	137	137	239	241	150	164	194	196	120	122	206	216	120	126	230	236	149	157	201	201	103	105	179	198	145	145	253	253
SA135	Seneca	121	136	172	172	137	137	239	239	150	164	194	196	120	122	202	206	120	126	230	236	149	161	201	201	105	105	181	194	145	145	255	259
SA351	Schauenburger	121	136	168	172	137	139	239	239	150	150	196	196	101	122	206	216	126	128	226	228	157	161	201	201	103	105	194	198	145	151	253	257
SA338	Schmidt	134	142	168	172	143	145	239	239	150	150	194	196	120	126	218	218	126	126	226	230	157	163	201	215	103	105	179	198	135	151	245	253
SD161	Schneiders Spaete Knorpelkirsche	136	142	168	168	137	145	239	239	150	164	194	196	120	126	202	202	126	126	226	230	149	157	201	215	103	105	181	198	141	145	245	245
SB009	Schoene von Marienhoehe	121	134	172	172	137	145	239	241	150	164	194	194	122	126	216	218	120	126	230	236	149	157	201	215	103	105	179	194	141	145	253	255
SA170	Schubacks Fruehe Schwarze	134	136	172	172	137	141	239	239	150	164	194	196	120	120	202	218	120	126	226	226	163	173	201	201	103	105	194	198	145	153	245	259
SB060	Schwarze von Loberot	136	136	172	172	137	137	239	239	150	150	194	194	101	118	206	216	126	126	228	230	157	173	201	215	103	103	181	198	145	151	253	255
SA246	Simonis	134	142	168	172	137	141	239	239	148	152	194	208	118	120	206	216	126	126	230	230	157	161	201	201	103	103	181	194	139	145	245	245
SA752	Simonis (susp.)	134	136	172	172	137	143	239	239	148	150	194	208	120	126	220	220	126	130	230	230	149	161	201	215	103	105	179	194	151	169	245	245
SD173	Skalka	134	136	172	172	137	141	239	239	150	152	196	196	118	126	206	226	126	128	230	236	157	161	201	201	105	105	177	181	139	151	247	251
SA567	Skeena	142	142	168	172	137	145	239	239	150	150	196	196	120	120	206	216	126	126	226	230	173	173	215	215	105	105	181	181	139	145	253	253
SA996	Skierniewice	142	142	172	172	133	145	239	241	150	150	196	196	120	126	202	218	126	126	226	230	157	173	215	215	103	105	181	194	141	141	245	245
SA164	Sofijskaja ranaja	121	136	168	172	139	145	239	239	150	164	194	208	120	122	204	216	120	126	230	236	157	173	201	215	103	105	179	198	139	145	253	255
SA379	Solimavi	134	136	172	172	137	137	239	239	150	150	194	194	120	120	204	206	126	128	226	226	149	161	201	201	103	105	179	198	135	145	245	253
SA428	Solnecnyj sar	136	142	172	172	137	137	239	239	150	150	194	194	118	120	206	206	126	128	230	230	161	161	215	215	105	105	179	198	135	153	245	253
SA611	Sonata	142	142	168	172	137	137	239	239	150	150	196	208	113	120	204	216	120	128	226	226	173	173	201	215	103	105	181	181	141	145	245	253
SA277	Spansche Knorpel	136	142	168	172	133	137	239	239	150	150	196	208	120	120	218	220	126	126	230	230	161	163	201	215	103	105	181	198	139	151	245	253
SA387	Sparkle	136	142	168	168	137	137	239	239	150	150	194	194	120	126	218	226	126	126	226	230	157	163	201	215	103	103	181	198	141	141	253	253
SA165	Spitze Braune	142	142	168	172	137	137	239	239	150	182	196	208	120	120	206	218	120	126	230	230	157	157	215	215	103	105	181	181	139	139	245	253
SD174	Srdcovka preurodna	134	142	172	172	133	145	239	241	164	164	194	196	101	126	202	216	120	126	226	226	157	157	201	201	103	105	194	198	141	145	245	253
SA261	Star	134	144	168	172	137	143	239	239	150	150	196	196	120	120	216	218	126	126	230	230	157	173	215	215	103	105	179	181	145	151	245	255
SB083	Stark Gold Sweet Cherry	134	142	168	172	133	137	239	239	150	150	194	196	120	120	220	226	126	126	226	230	157	163	201	215	103	105	181	194	139	151	245	253
SA276	Starking Hardy Giant	134	142	168	168	137	143	237	239	150	150	194	194	120	120	202	218	120	126	220	230	149	157	215	215	105	105	179	181	135	141	245	253
SB152	Starkrimson cherry	142	144	168	172	137	137	239	239	150	150	194	208	113	120	218	218	120	120	226	226	157	157	201	215	103	105	181	181	139	141	245	253
SA292	Stella	142	144	168	172	137	145	239	239	150	150	196	208	120	120	216	218	126	128	226	230	161	173	201	215	103	105	181	196	139	145	245	253
SA289	Sue	136	142	168	172	139	145	239	239	150	150	194	196	120	126	206	218	126	128	230	230	157	161	201	215	103	103	181	198	135	145	253	253
SA301	Summit	134	142	168	172	137	137	239	239	150	150	194	196	120	120	204	206	120	120	226	226	149	157	215	215	103	105	181	181	141	145	245	253
SD268	Sumnue	142	144	168	172	137	137	239	239	150	150	194	196	120	120	204	216	126	126	230	230	157	173	215	215	103	105	181	181	141	151	245	253
SA377	Sunburst	142	144	168	172	137	137	239	239	150	150	194	196	113	120	216	218	120	126	230	230	157	161	215	215	103	105	181	181	141	145	253	253
SD020	PA1UNIBO (Sweet Aryana)	134	142	168	168	137	137	239	239	150	150	194	194	120	120	206	218	120	126	220	226	157	161	215	215	105	105	181	181	141	141	245	253
SA641	Sweet Early	134	142	168	172	133	141	239	239	150	186	194	194	118	120	206	218	120	126	230	236	149	157	215	215	105	105	181	181	141	141	245	253
SC957	PA3UNIBO (Sweet Gabriel)	134	142	168	172	137	137	239	239	150	150	194	208	120	120	NA	NA	120	120	226	230	149	157	201	215	105	105	181	181	139	141	245	253
SC959	PA2UNIBO (Sweet Lorenz)	134	142	168	172	137	137	239	239	150	150	194	194	120	120	204	206	120	126	220	226	157	161	201	215	105	105	181	181	141	141	245	245
SC989	PA5UNIBO (Sweet Saretta)	134	142	168	172	145	145	239	239	150	150	194	196	120	120	206	206	120	126	220	230	157	173	201	215	105	105	181	181	139	141	245	253
SA569	Sweetheart	142	142	168	172	137	137	239	239	150	150	194	196	113	120	216	218	120	126	226	230	157	173	201	215	103	105	181	181	141	145	253	253
SA106	Sylvana	142	142	168	172	137	139	239	239	150	164	194	208	118	120	202	204	120	120	226	230	149	157	201	215	103	103	181	181	139	141	245	253
SA434	Sylvia	136	142	168	168	137	141	239	239	150	150	194	194	120	120	218	218	120	128	226	230	157	173	215	215	103	105	179	181	135	141	245	253
SA531	Symphony	142	142	168	172	137	137	239	239	150	150	196	196	120	120	216	216	128	128	226	226	157	173	201	215	103	105	181	181	141	145	253	253
SA476	Szegedi Orias	134	142	168	172	137	141	239	239	150	180	194	196	120	120	204	206	126	126	226	230	149	157	201	215	103	105	179	179	139	153	245	257
SA378	Szomoyai F	134	134	172	172	137	137	235	239	150	170	194	194	120	126	220	220	126	126	226	226	149	161	201	201	103	105	181	198	135	149	253	255
SA138	Szwecija	134	142	172	172	137	145	239	241	164	164	194	196	122	126	202	216	120	126	226	236	157	161	215	215	105	105	179	181	141	145	253	259
SB029	Sakvicka	134	136	172	172	137	141	239	239	152	164	194	196	118	118	206	206	126	128	230	236	157	161	201	201	103	105	181	181	139	151	245	247
SA490	Svestickova	134	136	172	172	137	137	239	239	150	164	194	194	120	120	206	218	126	126	226	230	161	161	201	215	105	105	194	198	135	151	245	247
SB242	Tamara	142	144	172	172	137	137	239	239	150	180	194	194	118	120	204	206	120	126	226	230	157	157	215	215	105	105	181	181	139	141	253	253
SA176	Tavriscanka	142	144	172	172	141	145	239	241	150	180	194	196	120	120	204	206	126	126	226	230	149	157	201	215	105	105	181	198	139	153	253	253
SB143	Techlovan	142	142	172	172	137	145	239	239	150	164	194	196	113	118	206	218	120	126	226	230	157	157	215	215	103	105	181	181	141	145	245	253
SA778	Techlovicka I	134	136	172	172	137	137	239	241	150	150	194	208	101	120	216	222	126	126	226	226	157	173	201	215	103	105	179	198	135	145	253	255
SA184	Teickners Schwarze Herzkirsche	134	136	168	172	139	145	239	239	150	150	194	194	120	126	206	216	126	128	230	236	157	161	201	215	103	105	179	194	145	151	245	253
SB156	Tilledaer Schwarze Princess	134	142	168	172	133	133	239	239	150	164	194	196	120	120	202	226	126	126	230	230	157	157	215	215	103	103	181	194	141	151	245	253
SB260	Tim	136	144	168	172	137	145	239	239	150	180	194	196	101	120	206	206	126	126	226	226	157	161	201	215	103	105	198	198	135	139	245	253
SA303	Timpurii de Bystrita	136	144	172	172	137	141	239	239	150	186	196	196	101	120	206	206	126	128	226	228	149	161	201	215	105	105	179	181	145	153	245	245
SA169	Trusenskaja	121	144	168	172	137	137	239	241	150	152	196	196	101	118	204	206	126	126	226	230	157	161	215	215	105	105	181	181	139	151	245	247
SA328	Ulster	136	142	168	172	137	145	239	239	150	150	194	196	120	120	206	218	126	126	226	226	163	173	215	215	103	105	179	181	135	145	245	253
SA318	Unterlaender	136	136	172	172	137	137	239	239	150	150	194	194	101	118	206	216	126	126	228	230	157	173	201	215	103	103	181	198	145	151	253	255
SB119	Uriase de Bystrita	136	136	168	168	137	139	239	239	164	164	196	196	101	126	202	206	126	128	226	230	157	161	201	215	103	105	179	198	145	145	245	255
SA175	Valerij Tschkalov	142	144	172	172	137	141	239	239	150	186	194	196	118	120	204	216	126	126	226	226	157	161	215	215	103	105	183	194	145	153	253	253
SA209	Valeska	134	144	172	172	137	137	239	239	150	150	194	194	120	120	202	218	120	120	226	230	163	163	215	215	103	105	181	194	135	139	245	245
SA294	Van	142	142	168	172	137	141	239	239	150	150	194	194	113	120	204	218	120	126	226	230	157	173	215	215	103	105	181	181	141	141	253	253
SB059	Vanda	136	142	168	168	139	141	239	239	150	164	194	196	118	120	206	218	120	126	226	230	149	157	215	215	103	103	181	181	141	145	245	253
SA222	Vega	136	142	168	172	137	137	239	239	150	150	194	194	120	126	206	218	120	126	230	230	149	173	215	215	103	105	181	181	141	141	253	253
SA217	Velvet	136	142	168	172	137	145	239	239	150	150	194	196	120	126	206	218	120	128	230	230	149	161	201	215	103	103	179	198	141	151	245	253
SA270	Venus	134	136	168	172	137	137	237	239	150	150	194	194	120	120	216	218	120	126	228	230	149	157	201	215	103	105	179	181	141	151	245	253
SA327	Vic	134	136	168	172	137	143	239	239	150	150	194	196	120	126	206	218	126	126	230	230	157	157	201	201	103	105	198	198	135	139	253	253
SA500	Victoria	136	142	168	172	139	143	233	239	150	150	196	196	113	120	202	220	120	124	220	220	149	157	215	215	105	105	181	181	141	151	245	253
SB230	Vilma	136	142	172	172	137	139	239	239	150	164	196	208	118	126	206	218	120	126	226	230	157	157	201	201	103	105	181	198	135	139	245	253
SA275	Vineland	134	136	168	172	137	139	237	239	150	150	194	196	101	113	216	218	120	128	220	228	149	161	201	215	103	105	179	179	141	145	245	253
SA479	Viola	142	144	168	172	137	145	239	239	164	164	194	196	120	126	202	202	120	126	226	226	157	163	201	201	103	103	181	198	139	141	245	257
SA200	Vista	136	142	172	172	137	137	239	239	150	150	194	194	101	126	216	218	120	128	228	230	149	161	215	215	103	103	181	198	135	151	245	253
SB048	Viva 221	136	142	168	172	137	145	239	239	150	150	194	196	120	126	206	218	120	128	230	230	149	161	201	215	103	103	179	198	141	151	245	253
SA198	Vlachova	142	144	172	172	137	145	239	241	150	180	194	196	120	120	206	220	126	126	226	230	157	173	201	215	103	105	181	198	135	151	253	255
SA269	Vogue	136	142	168	168	137	137	239	239	150	150	194	194	120	126	216	218	126	128	230	230	157	161	215	215	103	103	181	198	141	151	245	253
SA373	Volltragende Knorpel	136	136	172	172	137	139	239	239	150	150	194	196	101	120	206	216	126	126	226	230	157	161	201	215	103	105	181	198	145	151	253	255
SA268	Walpurigiskirsche	136	142	168	172	137	145	239	239	150	150	194	208	101	120	206	216	126	128	226	230	157	161	201	215	103	105	179	181	145	151	245	255
SA249	Werdersche Braune	134	142	172	172	137	145	239	239	150	164	194	208	120	120	202	226	126	126	226	226	157	163	201	215	103	105	181	198	141	151	253	257
SA437	Wessel Hoefst	134	136	172	172	137	141	237	239	156	164	194	196	120	120	202	202	126	126	226	226	163	173	201	215	103	105	194	198	145	145	255	259
SA282	Windsor	134	142	168	172	133	137	237	239	150	150	194	194	113	120	202	218	120	126	220	230	149	157	201	215	103	105	179	181	141	153	245	253
SA139	Winklerova rana	134	134	172	172	133	145	239	241	150	150	194	194	120	126	202	226	126	126	226	226	157	161	215	215	103	105	179	194	135	141	245	253
SA250	Zukunft	134	142	168	172	133	133	239	239	150	164	194	196	120	120	202	226	126	126	230	230	157	157	215	215	103	103	181	194	141	151	245	253
SA150	Zweitfruehe	121	144	172	172	137	145	239	239	150	164	194	196	101	118	204	206	120	126	226	230	149	173	201	201	103	105	194	198	145	151	245	255
SA339	Zalanka	121	136	172	172	137	145	239	239	150	186	196	208	120	120	204	204	120	126	228	230	157	161	201	201	105	105	179	179	139	151	245	255

## Sheet: S6_Varieties_clones
Varieties with the same ECPGR genotypes but differing in 16in1 syystem
Legend:	differing alleles
ID	Genotype name	Notes	EMPaS12		EMPA003		EMPaS02		EMPA017		EMPaS10		EMPaS14		UDP98-412		EMPaS06		UDP98-410		EMPaS01		UDP98-411		EMPA026		EMPA002		CPPCT006		BPPCT037		CPPCT022
SA148	Bigarro De La Charmes = Moreau	the same ECPGR genotypes	134	144	172	172	133	141	239	239	150	180	194	196	118	120	204	206	126	133	226	226	149	161	201	201	105	105	181	181	139	141	245	245
SD095	Moreau		134	144	172	172	133	141	239	239	150	180	194	196	118	120	204	206	126	133	226	226	149	161	201	201	105	105	181	181	139	141	245	245
ID	Genotype name	Notes	BPPCT037		EMPA005		Pav_chr4_217		Pav_chr6_505		Pav_chr1_073		Pav_chr3_706		Pav_chr5_144		Pav_chr2_274		UCD_CH11		Pav_chr4_499		Pav_chr3_002		Pav_chr8_438		Pav_chr6_178		CPPCT006		Pav_chr7_798		Pav_chr7_867
SA148	Bigarro De La Charmes = Moreau	1 allele difference in 16in1	136	138	240	242	332	332	412	426	120	132	232	238	353	359	424	426	147	151	246	246	304	316	410	412	116	125	184	184	310	320	440	458
SD095	Moreau		136	138	240	242	332	332	412	426	120	132	232	238	353	359	424	426	149	151	246	246	304	316	410	412	116	125	184	184	310	320	440	458
ID	Genotype name	Notes	EMPaS12		EMPA003		EMPaS02		EMPA017		EMPaS10		EMPaS14		UDP98-412		EMPaS06		UDP98-410		EMPaS01		UDP98-411		EMPA026		EMPA002		CPPCT006		BPPCT037		CPPCT022
SA194	Pivka	the same ECPGR genotypes	134	142	168	172	133	133	239	239	150	164	194	196	120	120	202	226	126	126	230	230	157	157	215	215	103	103	181	194	141	151	245	253
SA250	Zukunft		134	142	168	172	133	133	239	239	150	164	194	196	120	120	202	226	126	126	230	230	157	157	215	215	103	103	181	194	141	151	245	253
ID	Genotype name	Notes	BPPCT037		EMPA005		Pav_chr4_217		Pav_chr6_505		Pav_chr1_073		Pav_chr3_706		Pav_chr5_144		Pav_chr2_274		UCD_CH11		Pav_chr4_499		Pav_chr3_002		Pav_chr8_438		Pav_chr6_178		CPPCT006		Pav_chr7_798		Pav_chr7_867
SA194	Pivka	1 allele difference in 16in1	138	148	237	242	326	340	416	426	128	130	232	242	351	357	424	426	141	145	233	233	302	316	408	410	108	129	184	196	316	318	425	446
SA250	Zukunft		138	148	237	242	326	340	416	426	130	130	232	242	351	357	424	426	141	145	233	233	302	316	408	410	108	129	184	196	316	318	425	446
ID	Genotype name	Notes	EMPaS12		EMPA003		EMPaS02		EMPA017		EMPaS10		EMPaS14		UDP98-412		EMPaS06		UDP98-410		EMPaS01		UDP98-411		EMPA026		EMPA002		CPPCT006		BPPCT037		CPPCT022
SA196	Baltavarska	the same ECPGR genotypes	136	136	168	172	137	139	239	239	150	150	196	208	120	120	204	206	126	126	228	230	157	173	201	215	103	105	181	198	139	145	253	255
SA481	Big Napoleon		136	136	168	172	137	139	239	239	150	150	196	208	120	120	204	206	126	126	228	230	157	173	201	215	103	105	181	198	139	145	253	255
ID	Genotype name	Notes	BPPCT037		EMPA005		Pav_chr4_217		Pav_chr6_505		Pav_chr1_073		Pav_chr3_706		Pav_chr5_144		Pav_chr2_274		UCD_CH11		Pav_chr4_499		Pav_chr3_002		Pav_chr8_438		Pav_chr6_178		CPPCT006		Pav_chr7_798		Pav_chr7_867
SA196	Baltavarska	1 allele difference in 16in1	136	142	252	252	330	330	408	416	118	130	232	248	359	361	418	426	131	141	233	246	304	306	410	416	125	129	184	200	316	326	440	446
SA481	Big Napoleon		136	142	252	252	330	330	408	416	118	130	232	248	359	361	418	426	131	141	233	246	304	306	410	416	125	129	184	200	316	326	442	446
ID	Genotype name	Notes	EMPaS12		EMPA003		EMPaS02		EMPA017		EMPaS10		EMPaS14		UDP98-412		EMPaS06		UDP98-410		EMPaS01		UDP98-411		EMPA026		EMPA002		CPPCT006		BPPCT037		CPPCT022
SA268	Walpurigiskirsche	the same ECPGR genotypes	136	142	168	172	137	145	239	239	150	150	194	208	101	120	206	216	126	128	226	230	157	161	201	215	103	105	179	181	145	151	245	255
SA280	Chlumecka cerna		136	142	168	172	137	145	239	239	150	150	194	208	101	120	206	216	126	128	226	230	157	161	201	215	103	105	179	181	145	151	245	255
ID	Genotype name	Notes	BPPCT037		EMPA005		Pav_chr4_217		Pav_chr6_505		Pav_chr1_073		Pav_chr3_706		Pav_chr5_144		Pav_chr2_274		UCD_CH11		Pav_chr4_499		Pav_chr3_002		Pav_chr8_438		Pav_chr6_178		CPPCT006		Pav_chr7_798		Pav_chr7_867
SA268	Walpurigiskirsche	1 allele difference in 16in1	142	148	237	252	313	330	416	418	118	130	232	248	359	361	426	438	141	147	227	246	300	322	408	410	120	129	182	184	310	316	440	458
SA280	Chlumecka cerna		142	148	237	252	313	330	416	418	118	130	232	248	359	361	426	438	141	147	227	246	300	322	408	412	120	129	182	184	310	316	440	458
ID	Genotype name	Notes	EMPaS12		EMPA003		EMPaS02		EMPA017		EMPaS10		EMPaS14		UDP98-412		EMPaS06		UDP98-410		EMPaS01		UDP98-411		EMPA026		EMPA002		CPPCT006		BPPCT037		CPPCT022
SA286	Napoleonova	the same ECPGR genotypes	136	142	168	172	137	145	239	241	150	150	194	194	120	120	206	218	126	126	226	230	157	161	201	215	103	105	179	198	135	153	245	253
SA358	Boambe de Cotnari		136	142	168	172	137	145	239	241	150	150	194	194	120	120	206	218	126	126	226	230	157	161	201	215	103	105	179	198	135	153	245	253
SB072	Esperens Knorpelkirsche		136	142	168	172	137	145	239	241	150	150	194	194	120	120	206	218	126	126	226	230	157	161	201	215	103	105	179	198	135	153	245	253
ID	Genotype name		BPPCT037		EMPA005		Pav_chr4_217		Pav_chr6_505		Pav_chr1_073		Pav_chr3_706		Pav_chr5_144		Pav_chr2_274		UCD_CH11		Pav_chr4_499		Pav_chr3_002		Pav_chr8_438		Pav_chr6_178		CPPCT006		Pav_chr7_798		Pav_chr7_867
SA286	Napoleonova	1-2 alleles difference in 16in1	132	150	237	252	313	340	418	426	114	130	232	248	351	363	430	438	141	147	227	239	316	322	401	416	108	120	182	200	320	326	446	460
SA358	Boambe de Cotnari		132	150	237	252	313	340	418	426	114	130	232	248	351	363	430	438	141	147	227	239	318	322	401	416	108	120	182	200	318	326	446	460
SB072	Esperens Knorpelkirsche		132	150	237	252	313	340	418	426	114	130	232	248	351	363	430	438	141	147	227	239	316	322	401	416	108	120	182	200	316	326	446	460
ID	Genotype name	Notes	EMPaS12		EMPA003		EMPaS02		EMPA017		EMPaS10		EMPaS14		UDP98-412		EMPaS06		UDP98-410		EMPaS01		UDP98-411		EMPA026		EMPA002		CPPCT006		BPPCT037		CPPCT022
SA299	Germersdorfer	the same ECPGR genotypes	136	142	168	168	137	145	239	239	150	164	194	196	120	126	202	202	126	126	226	230	149	157	201	215	103	105	181	198	141	145	245	245
SD161	Schneiders Spaete Knorpelkirsche		136	142	168	168	137	145	239	239	150	164	194	196	120	126	202	202	126	126	226	230	149	157	201	215	103	105	181	198	141	145	245	245
ID	Genotype name	Notes	BPPCT037		EMPA005		Pav_chr4_217		Pav_chr6_505		Pav_chr1_073		Pav_chr3_706		Pav_chr5_144		Pav_chr2_274		UCD_CH11		Pav_chr4_499		Pav_chr3_002		Pav_chr8_438		Pav_chr6_178		CPPCT006		Pav_chr7_798		Pav_chr7_867
SA299	Germersdorfer	1 allele difference in 16in1	138	142	240	252	330	340	406	416	128	130	238	248	332	351	416	438	145	147	233	246	304	314	410	416	108	120	184	200	318	320	425	460
SD161	Schneiders Spaete Knorpelkirsche		138	142	240	252	330	340	406	416	128	130	238	248	332	351	416	438	145	147	233	246	304	314	410	416	108	120	184	200	318	320	425	458
ID	Genotype name	Notes	EMPaS12		EMPA003		EMPaS02		EMPA017		EMPaS10		EMPaS14		UDP98-412		EMPaS06		UDP98-410		EMPaS01		UDP98-411		EMPA026		EMPA002		CPPCT006		BPPCT037		CPPCT022
SA338	Schmidt	the same ECPGR genotypes	134	142	168	172	143	145	239	239	150	150	194	196	120	126	218	218	126	126	226	230	157	163	201	215	103	105	179	198	135	151	245	253
SA964	Deacon		134	142	168	172	143	145	239	239	150	150	194	196	120	126	218	218	126	126	226	230	157	163	201	215	103	105	179	198	135	151	245	253
ID	Genotype name	Notes	BPPCT037		EMPA005		Pav_chr4_217		Pav_chr6_505		Pav_chr1_073		Pav_chr3_706		Pav_chr5_144		Pav_chr2_274		UCD_CH11		Pav_chr4_499		Pav_chr3_002		Pav_chr8_438		Pav_chr6_178		CPPCT006		Pav_chr7_798		Pav_chr7_867
SA338	Schmidt	1 allele difference in 16in1	132	148	237	252	313	326	418	424	126	130	238	248	351	363	438	438	141	147	233	239	314	322	401	416	108	120	182	200	316	318	446	460
SA964	Deacon		132	148	237	252	313	326	418	424	126	132	238	248	351	363	438	438	141	147	233	239	314	322	401	416	108	120	182	200	316	318	446	460
ID	Genotype name	Notes	EMPaS12		EMPA003		EMPaS02		EMPA017		EMPaS10		EMPaS14		UDP98-412		EMPaS06		UDP98-410		EMPaS01		UDP98-411		EMPA026		EMPA002		CPPCT006		BPPCT037		CPPCT022
SA349	Hedelfingenska	the same ECPGR genotypes	136	136	168	172	137	139	239	239	150	150	194	196	101	120	206	216	126	128	228	230	157	161	201	215	103	105	179	198	145	151	245	255
SA425	Holovouska chrupka		136	136	168	172	137	139	239	239	150	150	194	196	101	120	206	216	126	128	228	230	157	161	201	215	103	105	179	198	145	151	245	255
SA463	Hedelfinger		136	136	168	172	137	139	239	239	150	150	194	196	101	120	206	216	126	128	228	230	157	161	201	215	103	105	179	198	145	151	245	255
ID	Genotype name	Notes	BPPCT037		EMPA005		Pav_chr4_217		Pav_chr6_505		Pav_chr1_073		Pav_chr3_706		Pav_chr5_144		Pav_chr2_274		UCD_CH11		Pav_chr4_499		Pav_chr3_002		Pav_chr8_438		Pav_chr6_178		CPPCT006		Pav_chr7_798		Pav_chr7_867
SA349	Hedelfingenska	1-2 alleles difference in 16in1	142	148	252	252	330	330	408	424	118	132	228	248	332	361	426	438	141	147	227	246	300	304	408	416	125	129	182	200	310	316	440	446
SA425	Holovouska chrupka		142	148	252	252	330	330	408	424	118	130	228	248	332	361	426	438	141	147	227	246	300	304	408	416	125	129	182	200	310	316	440	446
SA463	Hedelfinger		142	148	252	252	330	330	408	424	118	130	228	248	332	361	426	438	141	147	227	246	300	304	408	416	125	131	182	200	310	316	440	446

## Sheet: S7_16in1-diversity
Diversity analysis of 16in1 results in POLYGENE software (Huang at al., 2020; reference [44] in the manuscript)																			Legend:
Ploidy	Locus	k	n	Ho	He	PIC	Ae	Ar	A0	I	NP	NE-1P	NE-2P	NE-PP	NE-I	NE-SI	Fix		k	the number of distinct alleles at a locus, where the null allele is also considered
2	Average	9.875	294	0.819	0.795	0.767	5.227	9.875	-0.0133705	1.755	9.875	0	0	0	0	0	-0.03		n	the total number of individuals genotyped at a locus
2	BPPCT037	11	294	0.867	0.804	0.775	5.101	11	-0.0349224	1.734	11	0.567	0.389	0.209	0.125	0.365	-0.079		Ho	the observed heterozygosity
2	EMPA005	10	294	0.633	0.647	0.606	2.832	10	0.0085003	1.302	10	0.759	0.583	0.393	0.247	0.468	0.022		He	the expected heterozygosity
2	Pav_chr4_217	5	294	0.759	0.702	0.662	3.352	5	-0.03349	1.386	5	0.706	0.527	0.337	0.208	0.431	-0.081		PIC	the polymorphic information content
2	Pav_chr6_505	9	294	0.786	0.806	0.779	5.16	9	0.0110742	1.773	9	0.559	0.382	0.202	0.12	0.363	0.025		Ae	the effective number of alleles
2	Pav_chr1_073	11	294	0.827	0.825	0.802	5.705	11	-0.00109589	1.883	11	0.521	0.348	0.171	0.1	0.351	-0.002		Ar	the allelic richness
2	Pav_chr3_706	13	294	0.884	0.824	0.802	5.677	13	-0.0328947	1.935	13	0.518	0.345	0.167	0.098	0.351	-0.073		A0	the probability of null alleles
2	Pav_chr5_144	10	294	0.891	0.845	0.826	6.457	10	-0.0249322	1.968	10	0.478	0.31	0.141	0.08	0.338	-0.054		I	Shannon’s Information Index
2	Pav_chr2_274	11	294	0.837	0.823	0.799	5.642	11	-0.00767965	1.862	11	0.524	0.351	0.173	0.101	0.352	-0.017		NP	number of private alleles
2	UCD_CH11	11	294	0.81	0.799	0.769	4.98	11	-0.00611451	1.727	11	0.575	0.397	0.217	0.13	0.368	-0.013		NE-1P	the average probability of not excluding a candidate parent from the parentage of an arbitrary offspring, given only the genotype of this offspring
2	Pav_chr4_499	4	294	0.776	0.735	0.685	3.77	4	-0.0236311	1.352	4	0.69	0.517	0.344	0.22	0.413	-0.055		NE-2P	the average probability of not excluding a candidate parent from the parentage of an arbitrary offspring, given the genotype of this offspring and of the known parent of the opposite sex
2	Pav_chr3_002	13	294	0.867	0.862	0.846	7.223	13	-0.00268528	2.135	13	0.437	0.277	0.114	0.064	0.328	-0.007		NE-PP	the average probability of not excluding a candidate parent pair from the parentage of an arbitrary offspring, given only the genotype of this offspring
2	Pav_chr8_438	9	294	0.857	0.825	0.802	5.724	9	-0.0175342	1.866	9	0.521	0.347	0.171	0.1	0.351	-0.039		NE-I	the average probability that the genotypes at a single locus do not differ between two unrelated individuals
2	Pav_chr6_178	10	294	0.816	0.829	0.806	5.85	10	0.00710771	1.855	10	0.517	0.344	0.17	0.099	0.349	0.015		NE-SI	the average probability that the genotypes at a single locus do not differ between two full siblings
2	CPPCT006	9	294	0.748	0.718	0.676	3.55	9	-0.0174622	1.439	9	0.693	0.515	0.33	0.207	0.421	-0.042		Fix	the inbreeding coefficient
2	Pav_chr7_798	12	294	0.847	0.842	0.822	6.323	12	-0.00271444	1.948	12	0.488	0.319	0.149	0.086	0.34	-0.006
2	Pav_chr7_867	10	294	0.898	0.841	0.821	6.291	10	-0.0309614	1.914	10	0.491	0.321	0.15	0.086	0.341	-0.068

## Sheet: S8_16in1-frequency
Numbers of alleles in individual SSR markers and Probabilty of identity for the 16in1 system (PIt)
SSR marker	Number of alleles	SSR marker	Number of alleles	SSR marker	Number of alleles	SSR marker	Number of alleles	SSR marker	Number of alleles	SSR marker	Number of alleles	SSR marker	Number of alleles	SSR marker	Number of alleles	SSR marker	Number of alleles	SSR marker	Number of alleles	SSR marker	Number of alleles	SSR marker	Number of alleles	SSR marker	Number of alleles	SSR marker	Number of alleles	SSR marker	Number of alleles	SSR marker	Number of alleles
BPPCT037	11	EMPA005	10	Pav_chr4_217	5	Pav_chr6_505	9	Pav_chr1_073	11	Pav_chr3_706	13	Pav_chr5_144	10	Pav_chr2_274	11	UCD_CH11	11	Pav_chr4_499	4	Pav_chr3_002	13	Pav_chr8_438	9	Pav_chr6_178	10	CPPCT006	9	Pav_chr7_798	12	Pav_chr7_867	10
Allele	Frequency	Allele	Frequency	Allele	Frequency	Allele	Frequency	Allele	Frequency	Allele	Frequency	Allele	Frequency	Allele	Frequency	Allele	Frequency	Allele	Frequency	Allele	Frequency	Allele	Frequency	Allele	Frequency	Allele	Frequency	Allele	Frequency	Allele	Frequency
132	0.094	212	0.002	313	0.162	406	0.032	114	0.165	218	0.003	332	0.056	406	0.002	131	0.114	227	0.301	300	0.160	386	0.128	108	0.209	176	0.002	310	0.134	425	0.156
136	0.209	229	0.002	326	0.049	408	0.105	116	0.002	226	0.003	349	0.003	416	0.066	133	0.002	233	0.281	302	0.090	394	0.026	114	0.003	180	0.003	316	0.165	434	0.131
138	0.189	234	0.019	330	0.466	412	0.029	118	0.209	228	0.145	351	0.136	418	0.114	135	0.003	239	0.145	304	0.170	396	0.007	116	0.189	182	0.175	318	0.202	440	0.206
142	0.270	237	0.168	332	0.177	416	0.134	120	0.060	230	0.094	353	0.146	424	0.075	137	0.007	246	0.274	306	0.066	401	0.083	118	0.002	184	0.427	320	0.177	442	0.002
146	0.002	240	0.104	340	0.146	418	0.226	124	0.019	232	0.250	355	0.029	426	0.245	141	0.245			308	0.039	408	0.111	120	0.214	186	0.019	322	0.003	444	0.002
148	0.180	242	0.163			424	0.189	126	0.065	234	0.061	357	0.165	428	0.077	145	0.148			310	0.002	410	0.255	122	0.024	196	0.150	324	0.014	446	0.189
150	0.048	244	0.003			426	0.276	128	0.173	236	0.005	359	0.143	430	0.173	147	0.265			312	0.010	412	0.170	123	0.075	198	0.009	326	0.180	450	0.056
154	0.003	250	0.002			430	0.005	130	0.252	238	0.114	361	0.238	432	0.002	149	0.005			314	0.100	416	0.211	125	0.134	200	0.214	328	0.003	458	0.172
158	0.002	252	0.536			436	0.003	132	0.053	240	0.002	363	0.082	434	0.003	151	0.187			316	0.109	418	0.010	129	0.146	202	0.002	330	0.082	460	0.082
162	0.002	254	0.002					134	0.002	242	0.041	365	0.002	438	0.241	153	0.022			318	0.010			131	0.003			332	0.036	462	0.005
166	0.002							136	0.002	244	0.020			440	0.002	155	0.002			320	0.019							334	0.002
										246	0.007									322	0.218							413	0.002
										248	0.255									324	0.007
Probability of Identity (PIt)
1.27129e-19

## Sheet: S9_ECPGR-diversity
Diversity analysis of ECPGR results in POLYGENE software (Huang at al., 2020r; reference [44] in the manuscript)																				Legend:
Pop	Ploidy	Locus	k	n	Ho	He	PIC	Ae	Ar	A0	I	NP	NE-1P	NE-2P	NE-PP	NE-I	NE-SI	Fix		k	the number of distinct alleles at a locus, where the null allele is also considered
1	2	Average	7.875	293.563	0.652	0.617	0.564	2.994	7.882	-0.021645	1.213	7.882	0.011	0	0	0	0	-0.056		n	the total number of individuals genotyped at a locus
1	2	EMPaS12	7	294	0.765	0.754	0.713	4.068	7	-0.00627138	1.494	7	0.652	0.475	0.294	0.184	0.398	-0.015		Ho	the observed heterozygosity
1	2	EMPA003	4	294	0.466	0.436	0.342	1.773	4	-0.0208914	0.637	4	0.905	0.828	0.737	0.599	0.635	-0.069		He	the expected heterozygosity
1	2	EMPaS02	8	294	0.701	0.679	0.65	3.118	8	-0.013103	1.451	8	0.713	0.526	0.321	0.189	0.443	-0.031		PIC	the polymorphic information content
1	2	EMPA017	7	294	0.245	0.248	0.235	1.329	7	0.00240385	0.536	7	0.969	0.871	0.77	0.605	0.771	0.011		Ae	the effective number of alleles
1	2	EMPaS10	14	293	0.588	0.598	0.562	2.488	14	0.00625782	1.326	14	0.792	0.618	0.424	0.27	0.5	0.017		Ar	the allelic richness
1	2	EMPaS14	5	294	0.663	0.577	0.491	2.367	5	-0.0545339	0.949	5	0.833	0.712	0.572	0.439	0.528	-0.149		A0	the probability of null alleles
1	2	UDP98-412	8	294	0.643	0.623	0.595	2.656	8	-0.0123229	1.348	8	0.765	0.581	0.376	0.226	0.481	-0.031		I	Shannon’s Information Index
1	2	EMPaS06	10	293	0.86	0.828	0.806	5.813	10	-0.0175055	1.913	10	0.512	0.34	0.164	0.095	0.349	-0.039		NP	number of private alleles
1	2	UDP98-410	8	294	0.527	0.525	0.476	2.104	8	-0.00131148	0.996	8	0.856	0.707	0.546	0.373	0.556	-0.005		NE-1P	the average probability of not excluding a candidate parent from the parentage of an arbitrary offspring, given only the genotype of this offspring
1	2	EMPaS01	8	294	0.674	0.654	0.592	2.891	8	-0.0120919	1.273	8	0.76	0.605	0.43	0.307	0.468	-0.03		NE-2P	the average probability of not excluding a candidate parent from the parentage of an arbitrary offspring, given the genotype of this offspring and of the known parent of the opposite sex
1	2	UDP98-411	7	294	0.762	0.708	0.666	3.419	7	-0.0316159	1.403	7	0.701	0.523	0.335	0.211	0.428	-0.077		NE-PP	the average probability of not excluding a candidate parent pair from the parentage of an arbitrary offspring, given only the genotype of this offspring
1	2	EMPA026	3	289	0.609	0.581	0.491	2.387	3	-0.0177103	0.942	3	0.831	0.713	0.575	0.446	0.526	-0.048		NE-I	the average probability that the genotypes at a single locus do not differ between two unrelated individuals
1	2	EMPA002	4	294	0.609	0.493	0.373	1.971	4	-0.0776959	0.695	4	0.879	0.813	0.718	0.616	0.598	-0.236		NE-SI	the average probability that the genotypes at a single locus do not differ between two full siblings
1	2	CPPCT006	10	294	0.748	0.718	0.676	3.55	10	-0.0174622	1.439	10	0.693	0.515	0.33	0.207	0.421	-0.042		Fix	the inbreeding coefficient
1	2	BPPCT037	12	294	0.867	0.804	0.775	5.101	12	-0.0349224	1.734	12	0.567	0.389	0.209	0.125	0.365	-0.079
1	2	CPPCT022	11	294	0.704	0.65	0.587	2.856	11	-0.0327273	1.267	11	0.767	0.612	0.439	0.312	0.471	-0.083
null alleles observed

[truncated: 12 more sheets: S10_ECPGR-frequency, S11_Dendrograms, S12_Delta K, S13_16in1_K3, S14_16in1_K9, S15_ECPGR_K2, S16_ECPGR_K10, S17_Tanglegram, S18_Parentage-All, S19_Parentage-Comparison, S20_16in1-K9.7, S21_ECPGR-K10.1]
